# Supplementary material for: Large extrachromosomal replicons are widespread across bacterial lineages and show coordinated replication termination and spatial coupling with the chromosome
Source: Nat Commun. 2026 May 2;17:5962. doi: 10.1038/s41467-026-72671-7 (PMC13342612; doi:10.1038/s41467-026-72671-7)
Supplement: Supplementary file 3 — Supplementary Data 1 [file 41467_2026_72671_MOESM3_ESM.xlsx]

## Sheet: Supplementary Data 1
assembly_number	replicon_accession_number	bacteria_name	replicon_name	phylum	class	order	family	genus	replicon_size	GC_content	delta_GC	replicon_type	number_ER	chromosome_size	genome_size	percentage_size_chr	percentage_size_genome	phylum_grouped
GCA_000005825.2	NC_013791.2	Alkalihalophilus pseudofirmus OF4	Alkalihalophilus pseudofirmus OF4, complete sequence	Bacillota	Bacilli	Bacillales	Bacillaceae	Alkalihalophilus	3858997	40.2674	0.0	chromosome	2	3858997	4249248	100.0	90.8159985	Bacillota
GCA_000005825.2	NC_013792.1	Alkalihalophilus pseudofirmus OF4	Alkalihalophilus pseudofirmus OF4 plasmid pBpOF4-01, complete sequence	Bacillota	Bacilli	Bacillales	Bacillaceae	Alkalihalophilus	285222	35.979	-4.2884	ER	2	3858997	4249248	7.391091519	6.712293563	Bacillota
GCA_000005825.2	NC_013793.1	Alkalihalophilus pseudofirmus OF4	Alkalihalophilus pseudofirmus OF4 plasmid pBpOF4-02, complete sequence	Bacillota	Bacilli	Bacillales	Bacillaceae	Alkalihalophilus	105029	35.455	-4.8124	ER	2	3858997	4249248	2.721665759	2.471707935	Bacillota
GCA_000005845.2	NC_000913.3	Escherichia coli str. K-12 substr. MG1655	Escherichia coli str. K-12 substr. MG1655, complete genome	Pseudomonadota	Gammaproteobacteria	Enterobacterales	Enterobacteriaceae	Escherichia	4641652	50.7907	0.0	chromosome	0	4641652	4641652	100.0	100.0	Pseudomonadota
GCA_000006605.1	NC_003080.1	Corynebacterium jeikeium K411	Corynebacterium jeikeium K411 plasmid pKW4, complete sequence	Actinomycetota	Actinomycetes	Mycobacteriales	Corynebacteriaceae	Corynebacterium	14323	53.7737	-7.6217	ER	1	2462499	2476822	0.581644906	0.578281362	Actinomycetota
GCA_000006605.1	NC_007164.1	Corynebacterium jeikeium K411	Corynebacterium jeikeium K411, complete sequence	Actinomycetota	Actinomycetes	Mycobacteriales	Corynebacteriaceae	Corynebacterium	2462499	61.3954	0.0	chromosome	1	2462499	2476822	100.0	99.42171864	Actinomycetota
GCA_000006625.1	NC_002162.1	Ureaplasma parvum serovar 3 str. ATCC 700970	Ureaplasma parvum serovar 3 str. ATCC 700970, complete sequence	Mycoplasmatota	Mycoplasmoidales	Mycoplasmoidales	Mycoplasmoidaceae	Ureaplasma	751719	25.4997	0.0	chromosome	0	751719	751719	100.0	100.0	Others
GCA_000006645.1	NC_004838.1	Yersinia pestis KIM10+	Yersinia pestis KIM10+ plasmid pMT-1, complete sequence	Pseudomonadota	Gammaproteobacteria	Enterobacterales	Yersiniaceae	Yersinia	100990	50.1624	2.5212	ER	1	4600755	4701745	2.195074504	2.14792593	Pseudomonadota
GCA_000006645.1	NC_004088.1	Yersinia pestis KIM10+	Yersinia pestis KIM10+, complete sequence	Pseudomonadota	Gammaproteobacteria	Enterobacterales	Yersiniaceae	Yersinia	4600755	47.6412	0.0	chromosome	1	4600755	4701745	100.0	97.85207407	Pseudomonadota
GCA_000006685.1	NC_002182.1	Chlamydia muridarum str. Nigg	Chlamydia muridarum str. Nigg plasmid pMoPn, complete sequence	Chlamydiota	Chlamydiia	Chlamydiales	Chlamydiaceae	Chlamydia/Chlamydophila group	7501	35.7152	-4.6213	ER	1	1072950	1080451	0.69910061	0.694247125	Others
GCA_000006685.1	NC_002620.2	Chlamydia muridarum str. Nigg	Chlamydia muridarum str. Nigg, complete sequence	Chlamydiota	Chlamydiia	Chlamydiales	Chlamydiaceae	Chlamydia/Chlamydophila group	1072950	40.3365	0.0	chromosome	1	1072950	1080451	100.0	99.30575288	Others
GCA_000006725.1	NC_002490.1	Xylella fastidiosa 9a5c	Xylella fastidiosa 9a5c plasmid pXF51, complete sequence	Pseudomonadota	Gammaproteobacteria	Lysobacterales	Lysobacteraceae	Xylella	51158	49.568	-3.1061	ER	2	2679306	2731750	1.90937504	1.872718953	Pseudomonadota
GCA_000006725.1	NC_002489.3	Xylella fastidiosa 9a5c	Xylella fastidiosa 9a5c plasmid pXF1.3, complete sequence	Pseudomonadota	Gammaproteobacteria	Lysobacterales	Lysobacteraceae	Xylella	1286	55.521	2.8469	ER	2	2679306	2731750	0.047997504	0.04707605	Pseudomonadota
GCA_000006725.1	NC_002488.3	Xylella fastidiosa 9a5c	Xylella fastidiosa 9a5c, complete sequence	Pseudomonadota	Gammaproteobacteria	Lysobacterales	Lysobacteraceae	Xylella	2679306	52.6741	0.0	chromosome	2	2679306	2731750	100.0	98.080205	Pseudomonadota
GCA_000006745.1	NC_002506.1	Vibrio cholerae O1 biovar El Tor str. N16961	Vibrio cholerae O1 biovar El Tor str. N16961 chromosome II, complete sequence	Pseudomonadota	Gammaproteobacteria	Vibrionales	Vibrionaceae	Vibrio	1072315	46.9135	-0.7813	ER	1	2961149	4033464	36.21280118	26.58546103	Pseudomonadota
GCA_000006745.1	NC_002505.1	Vibrio cholerae O1 biovar El Tor str. N16961	Vibrio cholerae O1 biovar El Tor str. N16961 chromosome I, complete sequence	Pseudomonadota	Gammaproteobacteria	Vibrionales	Vibrionaceae	Vibrio	2961149	47.6948	0.0	chromosome	1	2961149	4033464	100.0	73.41453897	Pseudomonadota
GCA_000006765.1	NC_002516.2	Pseudomonas aeruginosa PAO1	Pseudomonas aeruginosa PAO1, complete genome	Pseudomonadota	Gammaproteobacteria	Pseudomonadales	Pseudomonadaceae	Pseudomonas	6264404	66.5557	0.0	chromosome	0	6264404	6264404	100.0	100.0	Pseudomonadota
GCA_000006785.2	NC_002737.2	Streptococcus pyogenes M1 GAS	Streptococcus pyogenes M1 GAS, complete sequence	Bacillota	Bacilli	Lactobacillales	Streptococcaceae	Streptococcus	1852433	38.5118	0.0	chromosome	0	1852433	1852433	100.0	100.0	Bacillota
GCA_000006825.1	NC_002663.1	Pasteurella multocida subsp. multocida str. Pm70	Pasteurella multocida subsp. multocida str. Pm70, complete sequence	Pseudomonadota	Gammaproteobacteria	Pasteurellales	Pasteurellaceae	Pasteurella	2257487	40.4049	0.0	chromosome	0	2257487	2257487	100.0	100.0	Pseudomonadota
GCA_000006845.1	NC_002946.2	Neisseria gonorrhoeae FA 1090	Neisseria gonorrhoeae FA 1090, complete sequence	Pseudomonadota	Betaproteobacteria	Neisseriales	Neisseriaceae	Neisseria	2153922	52.6897	0.0	chromosome	0	2153922	2153922	100.0	100.0	Pseudomonadota
GCA_000006865.1	NC_002662.1	Lactococcus lactis subsp. lactis Il1403	Lactococcus lactis subsp. lactis Il1403, complete sequence	Bacillota	Bacilli	Lactobacillales	Streptococcaceae	Lactococcus	2365589	35.3294	0.0	chromosome	0	2365589	2365589	100.0	100.0	Bacillota
GCA_000006885.1	NC_003028.3	Streptococcus pneumoniae TIGR4	Streptococcus pneumoniae TIGR4, complete sequence	Bacillota	Bacilli	Lactobacillales	Streptococcaceae	Streptococcus	2160842	39.6973	0.0	chromosome	0	2160842	2160842	100.0	100.0	Bacillota
GCA_000006905.1	NC_002696.2	Caulobacter vibrioides CB15	Caulobacter vibrioides CB15, complete sequence	Pseudomonadota	Alphaproteobacteria	Caulobacterales	Caulobacteraceae	Caulobacter	4016947	67.214	0.0	chromosome	0	4016947	4016947	100.0	100.0	Pseudomonadota
GCA_000006925.2	NC_004851.1	Shigella flexneri 2a str. 301	Shigella flexneri 2a str. 301 plasmid pCP301, complete sequence	Pseudomonadota	Gammaproteobacteria	Enterobacterales	Enterobacteriaceae	Shigella	221618	45.767	-5.1225	ER	1	4607202	4828820	4.810251428	4.58948563	Pseudomonadota
GCA_000006925.2	NC_004337.2	Shigella flexneri 2a str. 301	Shigella flexneri 2a str. 301 chromosome, complete genome	Pseudomonadota	Gammaproteobacteria	Enterobacterales	Enterobacteriaceae	Shigella	4607202	50.8895	0.0	chromosome	1	4607202	4828820	100.0	95.41051437	Pseudomonadota
GCA_000006945.2	NC_003197.2	Salmonella enterica subsp. enterica serovar Typhimurium str. LT2	Salmonella enterica subsp. enterica serovar Typhimurium str. LT2, complete genome	Pseudomonadota	Gammaproteobacteria	Enterobacterales	Enterobacteriaceae	Salmonella	4857450	52.2217	0.0	chromosome	1	4857450	4951383	100.0	98.10289368	Pseudomonadota
GCA_000006945.2	NC_003277.2	Salmonella enterica subsp. enterica serovar Typhimurium str. LT2	Salmonella enterica subsp. enterica serovar Typhimurium str. LT2 plasmid pSLT, complete sequence	Pseudomonadota	Gammaproteobacteria	Enterobacterales	Enterobacteriaceae	Salmonella	93933	53.1272	0.9055	ER	1	4857450	4951383	1.933792422	1.897106324	Pseudomonadota
GCA_000006965.1	NC_003078.1	Sinorhizobium meliloti 1021	Sinorhizobium meliloti 1021 plasmid pSymB, complete sequence	Pseudomonadota	Alphaproteobacteria	Hyphomicrobiales	Rhizobiaceae	Sinorhizobium/Ensifer group	1683333	62.4219	-0.307	ER	2	3654135	6691694	46.06652464	25.15555852	Pseudomonadota
GCA_000006965.1	NC_003037.1	Sinorhizobium meliloti 1021	Sinorhizobium meliloti 1021 plasmid pSymA, complete sequence	Pseudomonadota	Alphaproteobacteria	Hyphomicrobiales	Rhizobiaceae	Sinorhizobium/Ensifer group	1354226	60.3687	-2.3602	ER	2	3654135	6691694	37.06009767	20.23741671	Pseudomonadota
GCA_000006965.1	NC_003047.1	Sinorhizobium meliloti 1021	Sinorhizobium meliloti 1021, complete sequence	Pseudomonadota	Alphaproteobacteria	Hyphomicrobiales	Rhizobiaceae	Sinorhizobium/Ensifer group	3654135	62.7289	0.0	chromosome	2	3654135	6691694	100.0	54.60702477	Pseudomonadota
GCA_000006985.1	NC_002932.3	Chlorobaculum tepidum TLS	Chlorobaculum tepidum TLS, complete sequence	Chlorobiota	Chlorobiia	Chlorobiales	Chlorobiaceae	Chlorobaculum	2154946	56.5296	0.0	chromosome	0	2154946	2154946	100.0	100.0	Others
GCA_000007025.1	NC_003103.1	Rickettsia conorii str. Malish 7	Rickettsia conorii str. Malish 7, complete sequence	Pseudomonadota	Alphaproteobacteria	Rickettsiales	Rickettsiaceae	Rickettsieae	1268755	32.4388	0.0	chromosome	0	1268755	1268755	100.0	100.0	Pseudomonadota
GCA_000007045.1	NC_003098.1	Streptococcus pneumoniae R6	Streptococcus pneumoniae R6, complete sequence	Bacillota	Bacilli	Lactobacillales	Streptococcaceae	Streptococcus	2038615	39.716	0.0	chromosome	0	2038615	2038615	100.0	100.0	Bacillota
GCA_000007085.1	NC_003869.1	Caldanaerobacter subterraneus subsp. tengcongensis MB4	Caldanaerobacter subterraneus subsp. tengcongensis MB4, complete sequence	Bacillota	Clostridia	Thermoanaerobacterales	Thermoanaerobacteraceae	Caldanaerobacter	2689445	37.5709	0.0	chromosome	0	2689445	2689445	100.0	100.0	Bacillota
GCA_000007105.1	NC_006526.2	Zymomonas mobilis subsp. mobilis ZM4 = ATCC 31821	Zymomonas mobilis subsp. mobilis ZM4 = ATCC 31821, complete sequence	Pseudomonadota	Alphaproteobacteria	Sphingomonadales	Zymomonadaceae	Zymomonas	2056363	46.3281	0.0	chromosome	0	2056363	2056363	100.0	100.0	Pseudomonadota
GCA_000007125.1	NC_003318.1	Brucella melitensis bv. 1 str. 16M	Brucella melitensis bv. 1 str. 16M chromosome II, complete sequence	Pseudomonadota	Alphaproteobacteria	Hyphomicrobiales	Brucellaceae	Brucella/Ochrobactrum group	1177787	57.3379	0.1799	ER	1	2117144	3294931	55.63093488	35.74542229	Pseudomonadota
GCA_000007125.1	NC_003317.1	Brucella melitensis bv. 1 str. 16M	Brucella melitensis bv. 1 str. 16M chromosome I, complete sequence	Pseudomonadota	Alphaproteobacteria	Hyphomicrobiales	Brucellaceae	Brucella/Ochrobactrum group	2117144	57.158	0.0	chromosome	1	2117144	3294931	100.0	64.25457771	Pseudomonadota
GCA_000007145.1	NC_003902.1	Xanthomonas campestris pv. campestris str. ATCC 33913	Xanthomonas campestris pv. campestris str. ATCC 33913, complete sequence	Pseudomonadota	Gammaproteobacteria	Lysobacterales	Lysobacteraceae	Xanthomonas	5076188	65.0684	0.0	chromosome	0	5076188	5076188	100.0	100.0	Pseudomonadota
GCA_000007165.1	NC_003922.1	Xanthomonas citri pv. citri str. 306	Xanthomonas citri pv. citri str. 306 plasmid pXAC64, complete sequence	Pseudomonadota	Gammaproteobacteria	Lysobacterales	Lysobacteraceae	Xanthomonas	64920	61.3925	-3.3794	ER	2	5175554	5274174	1.254358471	1.230903645	Pseudomonadota
GCA_000007165.1	NC_003921.3	Xanthomonas citri pv. citri str. 306	Xanthomonas citri pv. citri str. 306 plasmid pXAC33, complete sequence	Pseudomonadota	Gammaproteobacteria	Lysobacterales	Lysobacteraceae	Xanthomonas	33700	61.8635	-2.9084	ER	2	5175554	5274174	0.651138023	0.638962613	Pseudomonadota
GCA_000007165.1	NC_003919.1	Xanthomonas citri pv. citri str. 306	Xanthomonas citri pv. citri str. 306, complete sequence	Pseudomonadota	Gammaproteobacteria	Lysobacterales	Lysobacteraceae	Xanthomonas	5175554	64.7719	0.0	chromosome	2	5175554	5274174	100.0	98.13013374	Pseudomonadota
GCA_000007205.1	NC_005043.1	Chlamydia pneumoniae TW-183	Chlamydia pneumoniae TW-183, complete sequence	Chlamydiota	Chlamydiia	Chlamydiales	Chlamydiaceae	Chlamydia/Chlamydophila group	1225935	40.5762	0.0	chromosome	0	1225935	1225935	100.0	100.0	Others
GCA_000007245.1	NC_004554.1	Xylella fastidiosa Temecula1	Xylella fastidiosa Temecula1 plasmid pXFPD1.3, complete sequence	Pseudomonadota	Gammaproteobacteria	Lysobacterales	Lysobacteraceae	Xylella	1346	53.789	2.0126	ER	1	2519802	2521148	0.053416895	0.053388377	Pseudomonadota
GCA_000007245.1	NC_004556.1	Xylella fastidiosa Temecula1	Xylella fastidiosa Temecula1, complete sequence	Pseudomonadota	Gammaproteobacteria	Lysobacterales	Lysobacteraceae	Xylella	2519802	51.7764	0.0	chromosome	1	2519802	2521148	100.0	99.94661162	Pseudomonadota
GCA_000007265.1	NC_004116.1	Streptococcus agalactiae 2603V/R	Streptococcus agalactiae 2603V/R, complete sequence	Bacillota	Bacilli	Lactobacillales	Streptococcaceae	Streptococcus	2160267	35.6466	0.0	chromosome	0	2160267	2160267	100.0	100.0	Bacillota
GCA_000007285.1	NC_003485.1	Streptococcus pyogenes MGAS8232	Streptococcus pyogenes MGAS8232, complete sequence	Bacillota	Bacilli	Lactobacillales	Streptococcaceae	Streptococcus	1895017	38.5466	0.0	chromosome	0	1895017	1895017	100.0	100.0	Bacillota
GCA_000007365.1	NC_004061.1	Buchnera aphidicola str. Sg (Schizaphis graminum)	Buchnera aphidicola str. Sg (Schizaphis graminum), complete sequence	Pseudomonadota	Gammaproteobacteria	Enterobacterales	Erwiniaceae	Buchnera	641454	25.3306	0.0	chromosome	0	641454	641454	100.0	100.0	Pseudomonadota
GCA_000007405.1	NC_004741.1	Shigella flexneri 2a str. 2457T	Shigella flexneri 2a str. 2457T, complete sequence	Pseudomonadota	Gammaproteobacteria	Enterobacterales	Enterobacteriaceae	Shigella	4599354	50.9057	0.0	chromosome	0	4599354	4599354	100.0	100.0	Pseudomonadota
GCA_000007425.1	NC_004070.1	Streptococcus pyogenes MGAS315	Streptococcus pyogenes MGAS315, complete sequence	Bacillota	Bacilli	Lactobacillales	Streptococcaceae	Streptococcus	1900521	38.5927	0.0	chromosome	0	1900521	1900521	100.0	100.0	Bacillota
GCA_000007445.1	NC_004431.1	Escherichia coli CFT073	Escherichia coli CFT073, complete sequence	Pseudomonadota	Gammaproteobacteria	Enterobacterales	Enterobacteriaceae	Escherichia	5231428	50.4748	0.0	chromosome	0	5231428	5231428	100.0	100.0	Pseudomonadota
GCA_000007465.2	NC_004350.2	Streptococcus mutans UA159	Streptococcus mutans UA159, complete sequence	Bacillota	Bacilli	Lactobacillales	Streptococcaceae	Streptococcus	2032925	36.8287	0.0	chromosome	0	2032925	2032925	100.0	100.0	Bacillota
GCA_000007485.1	NC_004572.3	Tropheryma whipplei str. Twist	Tropheryma whipplei str. Twist, complete sequence	Actinomycetota	Actinomycetes	Micrococcales	Tropherymataceae	Tropheryma	927303	46.332	0.0	chromosome	0	927303	927303	100.0	100.0	Actinomycetota
GCA_000007505.1	NC_004311.2	Brucella suis 1330	Brucella suis 1330 chromosome II, complete sequence	Pseudomonadota	Alphaproteobacteria	Hyphomicrobiales	Brucellaceae	Brucella/Ochrobactrum group	1207381	57.3164	0.1024	ER	1	2107794	3315175	57.28173626	36.41982701	Pseudomonadota
GCA_000007505.1	NC_004310.3	Brucella suis 1330	Brucella suis 1330 chromosome I, complete sequence	Pseudomonadota	Alphaproteobacteria	Hyphomicrobiales	Brucellaceae	Brucella/Ochrobactrum group	2107794	57.214	0.0	chromosome	1	2107794	3315175	100.0	63.58017299	Pseudomonadota
GCA_000007525.1	NC_004307.2	Bifidobacterium longum NCC2705	Bifidobacterium longum NCC2705, complete sequence	Actinomycetota	Actinomycetes	Bifidobacteriales	Bifidobacteriaceae	Bifidobacterium	2256640	60.1198	0.0	chromosome	1	2256640	2260266	100.0	99.8395764	Actinomycetota
GCA_000007525.1	NC_004943.1	Bifidobacterium longum NCC2705	Bifidobacterium longum NCC2705 plasmid pBLO1, complete sequence	Actinomycetota	Actinomycetes	Bifidobacteriales	Bifidobacteriaceae	Bifidobacterium	3626	64.8097	4.6899	ER	1	2256640	2260266	0.160681367	0.160423596	Actinomycetota
GCA_000007545.1	NC_004631.1	Salmonella enterica subsp. enterica serovar Typhi str. Ty2	Salmonella enterica subsp. enterica serovar Typhi str. Ty2, complete sequence	Pseudomonadota	Gammaproteobacteria	Enterobacterales	Enterobacteriaceae	Salmonella	4791961	52.0516	0.0	chromosome	0	4791961	4791961	100.0	100.0	Pseudomonadota
GCA_000007565.2	NC_002947.4	Pseudomonas putida KT2440	Pseudomonas putida KT2440, complete sequence	Pseudomonadota	Gammaproteobacteria	Pseudomonadales	Pseudomonadaceae	Pseudomonas	6181873	61.524	0.0	chromosome	0	6181873	6181873	100.0	100.0	Pseudomonadota
GCA_000007585.1	NC_002950.2	Porphyromonas gingivalis W83	Porphyromonas gingivalis W83, complete sequence	Bacteroidota	Bacteroidia	Bacteroidales	Porphyromonadaceae	Porphyromonas	2343476	48.2879	0.0	chromosome	0	2343476	2343476	100.0	100.0	Bacteroidota
GCA_000007605.1	NC_003361.3	Chlamydia caviae GPIC	Chlamydia caviae GPIC, complete sequence	Chlamydiota	Chlamydiia	Chlamydiales	Chlamydiaceae	Chlamydia/Chlamydophila group	1173390	39.2229	0.0	chromosome	1	1173390	1181356	100.0	99.32569014	Others
GCA_000007605.1	NC_004720.1	Chlamydia caviae GPIC	Chlamydia caviae GPIC plasmid pCpGP1, complete sequence	Chlamydiota	Chlamydiia	Chlamydiales	Chlamydiaceae	Chlamydia/Chlamydophila group	7966	33.6932	-5.5297	ER	1	1173390	1181356	0.678887667	0.674309861	Others
GCA_000007625.1	NC_004557.1	Clostridium tetani E88	Clostridium tetani E88, complete sequence	Bacillota	Clostridia	Eubacteriales	Clostridiaceae	Clostridium	2799251	28.7493	0.0	chromosome	1	2799251	2873333	100.0	97.42173984	Bacillota
GCA_000007625.1	NC_004565.1	Clostridium tetani E88	Clostridium tetani E88 plasmid pE88, complete sequence	Bacillota	Clostridia	Eubacteriales	Clostridiaceae	Clostridium	74082	24.5282	-4.2211	ER	1	2799251	2873333	2.646493651	2.57826016	Bacillota
GCA_000007645.1	NC_005004.1	Staphylococcus epidermidis ATCC 12228	Staphylococcus epidermidis ATCC 12228 plasmid pSE-12228-05, complete sequence	Bacillota	Bacilli	Bacillales	Staphylococcaceae	Staphylococcus	24365	29.2715	-2.8237	ER	6	2499279	2564615	0.974881156	0.950045133	Bacillota
GCA_000007645.1	NC_005007.1	Staphylococcus epidermidis ATCC 12228	Staphylococcus epidermidis ATCC 12228 plasmid pSE-12228-02, complete sequence	Bacillota	Bacilli	Bacillales	Staphylococcaceae	Staphylococcus	4679	31.7803	-0.3149	ER	6	2499279	2564615	0.187213993	0.182444538	Bacillota
GCA_000007645.1	NC_004461.1	Staphylococcus epidermidis ATCC 12228	Staphylococcus epidermidis ATCC 12228, complete sequence	Bacillota	Bacilli	Bacillales	Staphylococcaceae	Staphylococcus	2499279	32.0952	0.0	chromosome	6	2499279	2564615	100.0	97.45240514	Bacillota
GCA_000007645.1	NC_005003.1	Staphylococcus epidermidis ATCC 12228	Staphylococcus epidermidis ATCC 12228 plasmid pSE-12228-06, complete sequence	Bacillota	Bacilli	Bacillales	Staphylococcaceae	Staphylococcus	6585	31.4958	-0.5994	ER	6	2499279	2564615	0.263475986	0.256763686	Bacillota
GCA_000007645.1	NC_005008.1	Staphylococcus epidermidis ATCC 12228	Staphylococcus epidermidis ATCC 12228 plasmid pSE-12228-01, complete sequence	Bacillota	Bacilli	Bacillales	Staphylococcaceae	Staphylococcus	4439	30.0518	-2.0434	ER	6	2499279	2564615	0.177611223	0.173086409	Bacillota
GCA_000007645.1	NC_005005.1	Staphylococcus epidermidis ATCC 12228	Staphylococcus epidermidis ATCC 12228 plasmid pSE-12228-04, complete sequence	Bacillota	Bacilli	Bacillales	Staphylococcaceae	Staphylococcus	17261	27.9879	-4.1073	ER	6	2499279	2564615	0.69063918	0.673044492	Bacillota
GCA_000007645.1	NC_005006.1	Staphylococcus epidermidis ATCC 12228	Staphylococcus epidermidis ATCC 12228 plasmid pSE-12228-03, complete sequence	Bacillota	Bacilli	Bacillales	Staphylococcaceae	Staphylococcus	8007	35.5814	3.4862	ER	6	2499279	2564615	0.320372395	0.312210605	Bacillota
GCA_000007665.1	NC_006087.1	Leifsonia xyli subsp. xyli str. CTCB07	Leifsonia xyli subsp. xyli str. CTCB07, complete sequence	Actinomycetota	Actinomycetes	Micrococcales	Microbacteriaceae	Leifsonia	2584158	67.676	0.0	chromosome	0	2584158	2584158	100.0	100.0	Actinomycetota
GCA_000007685.1	NC_005824.1	Leptospira interrogans serovar Copenhageni str. Fiocruz L1-130	Leptospira interrogans serovar Copenhageni str. Fiocruz L1-130 chromosome II, complete sequence	Spirochaetota	Spirochaetia	Leptospirales	Leptospiraceae	Leptospira	350181	34.9811	-0.0684	ER	1	4277185	4627366	8.18718386	7.567609737	Spirochaetota
GCA_000007685.1	NC_005823.1	Leptospira interrogans serovar Copenhageni str. Fiocruz L1-130	Leptospira interrogans serovar Copenhageni str. Fiocruz L1-130 chromosome I, complete sequence	Spirochaetota	Spirochaetia	Leptospirales	Leptospiraceae	Leptospira	4277185	35.0495	0.0	chromosome	1	4277185	4627366	100.0	92.43239026	Spirochaetota
GCA_000007705.1	NC_005085.1	Chromobacterium violaceum ATCC 12472	Chromobacterium violaceum ATCC 12472, complete sequence	Pseudomonadota	Betaproteobacteria	Neisseriales	Chromobacteriaceae	Chromobacterium	4751080	64.8337	0.0	chromosome	0	4751080	4751080	100.0	100.0	Pseudomonadota
GCA_000007725.1	NC_004555.1	Buchnera aphidicola str. Bp (Baizongia pistaciae)	Buchnera aphidicola str. Bp (Baizongia pistaciae) plasmid pBBp1, complete sequence	Pseudomonadota	Gammaproteobacteria	Enterobacterales	Erwiniaceae	Buchnera	2399	25.3856	0.0442	ER	1	615980	618379	0.389460697	0.387949785	Pseudomonadota
GCA_000007725.1	NC_004545.1	Buchnera aphidicola str. Bp (Baizongia pistaciae)	Buchnera aphidicola str. Bp (Baizongia pistaciae), complete sequence	Pseudomonadota	Gammaproteobacteria	Enterobacterales	Erwiniaceae	Buchnera	615980	25.3414	0.0	chromosome	1	615980	618379	100.0	99.61205022	Pseudomonadota
GCA_000007745.1	NC_006300.1	[Mannheimia] succiniciproducens MBEL55E	[Mannheimia] succiniciproducens MBEL55E, complete sequence	Pseudomonadota	Gammaproteobacteria	Pasteurellales	Pasteurellaceae	Basfia	2314078	42.538	0.0	chromosome	0	2314078	2314078	100.0	100.0	Pseudomonadota
GCA_000007765.2	NC_004704.2	Coxiella burnetii RSA 493	Coxiella burnetii RSA 493 plasmid pQpH1, complete sequence	Pseudomonadota	Gammaproteobacteria	Legionellales	Coxiellaceae	Coxiella	37319	39.3392	-3.3224	ER	1	1995488	2032807	1.870169101	1.835835866	Pseudomonadota
GCA_000007765.2	NC_002971.4	Coxiella burnetii RSA 493	Coxiella burnetii RSA 493, complete genome	Pseudomonadota	Gammaproteobacteria	Legionellales	Coxiellaceae	Coxiella	1995488	42.6616	0.0	chromosome	1	1995488	2032807	100.0	98.16416413	Pseudomonadota
GCA_000007785.1	NC_004671.1	Enterococcus faecalis V583	Enterococcus faecalis V583 plasmid pTEF2, complete sequence	Bacillota	Bacilli	Lactobacillales	Enterococcaceae	Enterococcus	57660	33.8952	-3.6322	ER	3	3218031	3359974	1.791778886	1.716084708	Bacillota
GCA_000007785.1	NC_004669.1	Enterococcus faecalis V583	Enterococcus faecalis V583 plasmid pTEF1, complete sequence	Bacillota	Bacilli	Lactobacillales	Enterococcaceae	Enterococcus	66320	34.415	-3.1124	ER	3	3218031	3359974	2.060887543	1.973824797	Bacillota
GCA_000007785.1	NC_004668.1	Enterococcus faecalis V583	Enterococcus faecalis V583, complete sequence	Bacillota	Bacilli	Lactobacillales	Enterococcaceae	Enterococcus	3218031	37.5274	0.0	chromosome	3	3218031	3359974	100.0	95.77547326	Bacillota
GCA_000007785.1	NC_004670.1	Enterococcus faecalis V583	Enterococcus faecalis V583 plasmid pTEF3, complete sequence	Bacillota	Bacilli	Lactobacillales	Enterococcaceae	Enterococcus	17963	33.3241	-4.2033	ER	3	3218031	3359974	0.558198476	0.534617232	Bacillota
GCA_000007805.1	NC_004633.1	Pseudomonas syringae pv. tomato str. DC3000	Pseudomonas syringae pv. tomato str. DC3000 plasmid pDC3000A, complete sequence	Pseudomonadota	Gammaproteobacteria	Pseudomonadales	Pseudomonadaceae	Pseudomonas	73661	55.1459	-3.253	ER	2	6397126	6538260	1.151470207	1.126614726	Pseudomonadota
GCA_000007805.1	NC_004632.1	Pseudomonas syringae pv. tomato str. DC3000	Pseudomonas syringae pv. tomato str. DC3000 plasmid pDC3000B, complete sequence	Pseudomonadota	Gammaproteobacteria	Pseudomonadales	Pseudomonadaceae	Pseudomonas	67473	56.1662	-2.2327	ER	2	6397126	6538260	1.054739269	1.031971809	Pseudomonadota
GCA_000007805.1	NC_004578.1	Pseudomonas syringae pv. tomato str. DC3000	Pseudomonas syringae pv. tomato str. DC3000, complete sequence	Pseudomonadota	Gammaproteobacteria	Pseudomonadales	Pseudomonadaceae	Pseudomonas	6397126	58.3989	0.0	chromosome	2	6397126	6538260	100.0	97.84141346	Pseudomonadota
GCA_000007825.1	NC_004722.1	Bacillus cereus ATCC 14579	Bacillus cereus ATCC 14579, complete sequence	Bacillota	Bacilli	Bacillales	Bacillaceae	Bacillus	5411809	35.2806	0.0	chromosome	1	5411809	5427083	100.0	99.71855968	Bacillota
GCA_000007825.1	NC_004721.2	Bacillus cereus ATCC 14579	Bacillus cereus ATCC 14579 plasmid pBClin15, complete sequence	Bacillota	Bacilli	Bacillales	Bacillaceae	Bacillus	15274	38.0254	2.7448	ER	1	5411809	5427083	0.282234646	0.281440324	Bacillota
GCA_000007845.1	NC_003997.3	Bacillus anthracis str. Ames	Bacillus anthracis str. Ames, complete sequence	Bacillota	Bacilli	Bacillales	Bacillaceae	Bacillus	5227293	35.3768	0.0	chromosome	0	5227293	5227293	100.0	100.0	Bacillota
GCA_000007865.1	NC_002944.2	Mycobacterium avium subsp. paratuberculosis K-10	Mycobacterium avium subsp. paratuberculosis K-10, complete sequence	Actinomycetota	Actinomycetes	Mycobacteriales	Mycobacteriaceae	Mycobacterium	4829781	69.2986	0.0	chromosome	0	4829781	4829781	100.0	100.0	Actinomycetota
GCA_000007885.1	NC_005810.1	Yersinia pestis biovar Microtus str. 91001	Yersinia pestis biovar Microtus str. 91001, complete sequence	Pseudomonadota	Gammaproteobacteria	Enterobacterales	Yersiniaceae	Yersinia	4595065	47.6501	0.0	chromosome	4	4595065	4803217	100.0	95.66640441	Pseudomonadota
GCA_000007885.1	NC_005815.1	Yersinia pestis biovar Microtus str. 91001	Yersinia pestis biovar Microtus str. 91001 plasmid pMT1, complete sequence	Pseudomonadota	Gammaproteobacteria	Enterobacterales	Yersiniaceae	Yersinia	106642	50.3113	2.6612	ER	4	4595065	4803217	2.320794156	2.220220323	Pseudomonadota
GCA_000007885.1	NC_005813.1	Yersinia pestis biovar Microtus str. 91001	Yersinia pestis biovar Microtus str. 91001 plasmid pCD1, complete sequence	Pseudomonadota	Gammaproteobacteria	Enterobacterales	Yersiniaceae	Yersinia	70159	44.8467	-2.8034	ER	4	4595065	4803217	1.526833679	1.460666882	Pseudomonadota
GCA_000007885.1	NC_005816.1	Yersinia pestis biovar Microtus str. 91001	Yersinia pestis biovar Microtus str. 91001 plasmid pPCP1, complete sequence	Pseudomonadota	Gammaproteobacteria	Enterobacterales	Yersiniaceae	Yersinia	9609	45.2597	-2.3904	ER	4	4595065	4803217	0.209115649	0.200053423	Pseudomonadota
GCA_000007885.1	NC_005814.1	Yersinia pestis biovar Microtus str. 91001	Yersinia pestis biovar Microtus str. 91001 plasmid pCRY, complete sequence	Pseudomonadota	Gammaproteobacteria	Enterobacterales	Yersiniaceae	Yersinia	21742	49.0663	1.4162	ER	4	4595065	4803217	0.473159792	0.45265496	Pseudomonadota
GCA_000007905.1	NC_004917.1	Helicobacter hepaticus ATCC 51449	Helicobacter hepaticus ATCC 51449, complete sequence	Campylobacterota	Epsilonproteobacteria	Campylobacterales	Helicobacteraceae	Helicobacter	1799146	35.9313	0.0	chromosome	0	1799146	1799146	100.0	100.0	Others
GCA_000007925.1	NC_005042.1	Prochlorococcus marinus subsp. marinus str. CCMP1375	Prochlorococcus marinus subsp. marinus str. CCMP1375, complete sequence	Cyanobacteriota	Cyanophyceae	Synechococcales	Prochlorococcaceae	Prochlorococcus	1751080	36.4421	0.0	chromosome	0	1751080	1751080	100.0	100.0	Others
GCA_000007945.1	NC_002940.2	[Haemophilus] ducreyi 35000HP	[Haemophilus] ducreyi 35000HP, complete sequence	Pseudomonadota	Gammaproteobacteria	Pasteurellales	Pasteurellaceae	Haemophilus	1698955	38.2205	0.0	chromosome	0	1698955	1698955	100.0	100.0	Pseudomonadota
GCA_000007985.2	NC_002939.5	Geobacter sulfurreducens PCA	Geobacter sulfurreducens PCA, complete sequence	Thermodesulfobacteriota	Desulfuromonadia	Geobacterales	Geobacteraceae	Geobacter	3814128	60.9375	0.0	chromosome	0	3814128	3814128	100.0	100.0	Others
GCA_000008025.1	NC_002978.6	Wolbachia endosymbiont of Drosophila melanogaster	Wolbachia endosymbiont of Drosophila melanogaster, complete sequence	Pseudomonadota	Alphaproteobacteria	Rickettsiales	Anaplasmataceae	Wolbachieae	1267782	35.2348	0.0	chromosome	0	1267782	1267782	100.0	100.0	Pseudomonadota
GCA_000008045.1	NC_006142.1	Rickettsia typhi str. Wilmington	Rickettsia typhi str. Wilmington, complete sequence	Pseudomonadota	Alphaproteobacteria	Rickettsiales	Rickettsiaceae	Rickettsieae	1111496	28.9194	0.0	chromosome	0	1111496	1111496	100.0	100.0	Pseudomonadota
GCA_000008065.1	NC_005362.1	Lactobacillus johnsonii NCC 533	Lactobacillus johnsonii NCC 533, complete sequence	Bacillota	Bacilli	Lactobacillales	Lactobacillaceae	Lactobacillus	1992676	34.6112	0.0	chromosome	0	1992676	1992676	100.0	100.0	Bacillota
GCA_000008105.1	NC_006905.1	Salmonella enterica subsp. enterica serovar Choleraesuis str. SC-B67	Salmonella enterica subsp. enterica serovar Choleraesuis str. SC-B67, complete sequence	Pseudomonadota	Gammaproteobacteria	Enterobacterales	Enterobacteriaceae	Salmonella	4755700	52.1567	0.0	chromosome	2	4755700	4944000	100.0	96.19134304	Pseudomonadota
GCA_000008105.1	NC_006856.1	Salmonella enterica subsp. enterica serovar Choleraesuis str. SC-B67	Salmonella enterica subsp. enterica serovar Choleraesuis str. SC-B67 plasmid pSC138, complete sequence	Pseudomonadota	Gammaproteobacteria	Enterobacterales	Enterobacteriaceae	Salmonella	138742	51.3089	-0.8478	ER	2	4755700	4944000	2.917383351	2.806270227	Pseudomonadota
GCA_000008105.1	NC_006855.1	Salmonella enterica subsp. enterica serovar Choleraesuis str. SC-B67	Salmonella enterica subsp. enterica serovar Choleraesuis str. SC-B67 plasmid pSCV50, complete sequence	Pseudomonadota	Gammaproteobacteria	Enterobacterales	Enterobacteriaceae	Salmonella	49558	52.1147	-0.042	ER	2	4755700	4944000	1.042075825	1.002386731	Pseudomonadota
GCA_000008125.1	NC_005838.1	Thermus thermophilus HB27	Thermus thermophilus HB27 plasmid pTT27, complete sequence	Deinococcota	Deinococci	Thermales	Thermaceae	Thermus	232605	69.1627	-0.2746	ER	1	1894877	2127482	12.27546696	10.9333475	Others
GCA_000008125.1	NC_005835.1	Thermus thermophilus HB27	Thermus thermophilus HB27, complete sequence	Deinococcota	Deinococci	Thermales	Thermaceae	Thermus	1894877	69.4373	0.0	chromosome	1	1894877	2127482	100.0	89.0666525	Others
GCA_000008145.1	NC_006933.1	Brucella abortus bv. 1 str. 9-941	Brucella abortus bv. 1 str. 9-941 chromosome II, complete sequence	Pseudomonadota	Alphaproteobacteria	Hyphomicrobiales	Brucellaceae	Brucella/Ochrobactrum group	1162204	57.3355	0.1797	ER	1	2124241	3286445	54.7114946	35.36356154	Pseudomonadota
GCA_000008145.1	NC_006932.1	Brucella abortus bv. 1 str. 9-941	Brucella abortus bv. 1 str. 9-941 chromosome I, complete sequence	Pseudomonadota	Alphaproteobacteria	Hyphomicrobiales	Brucellaceae	Brucella/Ochrobactrum group	2124241	57.1558	0.0	chromosome	1	2124241	3286445	100.0	64.63643846	Pseudomonadota
GCA_000008165.1	NC_005945.1	Bacillus anthracis str. Sterne	Bacillus anthracis str. Sterne, complete sequence	Bacillota	Bacilli	Bacillales	Bacillaceae	Bacillus	5228663	35.3794	0.0	chromosome	0	5228663	5228663	100.0	100.0	Bacillota
GCA_000008185.1	NC_002967.9	Treponema denticola ATCC 35405	Treponema denticola ATCC 35405, complete sequence	Spirochaetota	Spirochaetia	Spirochaetales	Treponemataceae	Treponema	2843201	37.8738	0.0	chromosome	0	2843201	2843201	100.0	100.0	Spirochaetota
GCA_000008205.1	NC_007295.1	Mesomycoplasma hyopneumoniae J	Mesomycoplasma hyopneumoniae J, complete sequence	Mycoplasmatota	Mycoplasmoidales	Mycoplasmoidales	Metamycoplasmataceae	Mesomycoplasma	897405	28.5222	0.0	chromosome	0	897405	897405	100.0	100.0	Others
GCA_000008225.1	NC_007332.1	Mesomycoplasma hyopneumoniae 7448	Mesomycoplasma hyopneumoniae 7448, complete sequence	Mycoplasmatota	Mycoplasmoidales	Mycoplasmoidales	Metamycoplasmataceae	Mesomycoplasma	920079	28.4889	0.0	chromosome	0	920079	920079	100.0	100.0	Others
GCA_000008245.1	NC_007294.1	Mycoplasmopsis synoviae 53	Mycoplasmopsis synoviae 53, complete sequence	Mycoplasmatota	Mycoplasmoidales	Mycoplasmoidales	Metamycoplasmataceae	Mycoplasmopsis	799476	28.4952	0.0	chromosome	0	799476	799476	100.0	100.0	Others
GCA_000008285.1	NC_002973.6	Listeria monocytogenes serotype 4b str. F2365	Listeria monocytogenes serotype 4b str. F2365, complete sequence	Bacillota	Bacilli	Bacillales	Listeriaceae	Listeria	2905187	38.0412	0.0	chromosome	0	2905187	2905187	100.0	100.0	Bacillota
GCA_000008305.1	NC_006055.1	Mesoplasma florum L1	Mesoplasma florum L1, complete sequence	Mycoplasmatota	Mollicutes	Entomoplasmatales	Entomoplasmataceae	Mesoplasma	793224	27.0205	0.0	chromosome	0	793224	793224	100.0	100.0	Others
GCA_000008325.1	NC_002977.6	Methylococcus capsulatus str. Bath	Methylococcus capsulatus str. Bath, complete sequence	Pseudomonadota	Gammaproteobacteria	Methylococcales	Methylococcaceae	Methylococcus	3304561	63.5846	0.0	chromosome	0	3304561	3304561	100.0	100.0	Pseudomonadota
GCA_000008345.1	NC_006085.1	Cutibacterium acnes KPA171202	Cutibacterium acnes KPA171202, complete sequence	Actinomycetota	Actinomycetes	Propionibacteriales	Propionibacteriaceae	Cutibacterium	2560265	60.0107	0.0	chromosome	0	2560265	2560265	100.0	100.0	Actinomycetota
GCA_000008365.1	NC_006908.1	Mycoplasma mobile 163K	Mycoplasma mobile 163K, complete sequence	Mycoplasmatota	Mollicutes	Mycoplasmatales	Mycoplasmataceae	Mycoplasma	777079	24.9513	0.0	chromosome	0	777079	777079	100.0	100.0	Others
GCA_000008385.1	NC_006833.1	Wolbachia endosymbiont strain TRS of Brugia malayi	Wolbachia endosymbiont strain TRS of Brugia malayi, complete sequence	Pseudomonadota	Alphaproteobacteria	Rickettsiales	Anaplasmataceae	Wolbachieae	1080084	34.1791	0.0	chromosome	0	1080084	1080084	100.0	100.0	Pseudomonadota
GCA_000008405.1	NC_006360.1	Mesomycoplasma hyopneumoniae 232	Mesomycoplasma hyopneumoniae 232, complete sequence	Mycoplasmatota	Mycoplasmoidales	Mycoplasmoidales	Metamycoplasmataceae	Mesomycoplasma	892758	28.5612	0.0	chromosome	0	892758	892758	100.0	100.0	Others
GCA_000008425.1	NC_006322.1	Bacillus licheniformis DSM 13 = ATCC 14580	Bacillus licheniformis DSM 13 = ATCC 14580, complete sequence	Bacillota	Bacilli	Bacillales	Bacillaceae	Bacillus	4222645	46.1947	0.0	chromosome	0	4222645	4222645	100.0	100.0	Bacillota
GCA_000008445.1	NC_007530.2	Bacillus anthracis str. 'Ames Ancestor'	Bacillus anthracis str. 'Ames Ancestor', complete sequence	Bacillota	Bacilli	Bacillales	Bacillaceae	Bacillus	5227419	35.3772	0.0	chromosome	2	5227419	5503926	100.0	94.97618609	Bacillota
GCA_000008445.1	NC_007323.3	Bacillus anthracis str. 'Ames Ancestor'	Bacillus anthracis str. 'Ames Ancestor' plasmid pXO2, complete sequence	Bacillota	Bacilli	Bacillales	Bacillaceae	Bacillus	94830	33.0433	-2.3339	ER	2	5227419	5503926	1.814088368	1.722951944	Bacillota
GCA_000008445.1	NC_007322.2	Bacillus anthracis str. 'Ames Ancestor'	Bacillus anthracis str. 'Ames Ancestor' plasmid pXO1, complete sequence	Bacillota	Bacilli	Bacillales	Bacillaceae	Bacillus	181677	32.5297	-2.8475	ER	2	5227419	5503926	3.475462747	3.300861967	Bacillota
GCA_000008465.1	NC_006512.1	Idiomarina loihiensis L2TR	Idiomarina loihiensis L2TR, complete sequence	Pseudomonadota	Gammaproteobacteria	Alteromonadales	Idiomarinaceae	Idiomarina	2839318	47.0402	0.0	chromosome	0	2839318	2839318	100.0	100.0	Pseudomonadota
GCA_000008485.1	NC_002942.5	Legionella pneumophila subsp. pneumophila str. Philadelphia 1	Legionella pneumophila subsp. pneumophila str. Philadelphia 1, complete sequence	Pseudomonadota	Gammaproteobacteria	Legionellales	Legionellaceae	Legionella	3397754	38.2695	0.0	chromosome	0	3397754	3397754	100.0	100.0	Pseudomonadota
GCA_000008505.1	NC_006578.1	[Bacillus thuringiensis] serovar konkukian str. 97-27	[Bacillus thuringiensis] serovar konkukian str. 97-27 plasmid pBT9727, complete sequence	Bacillota	Bacilli	Bacillales	Bacillaceae	Bacillus	77112	32.6408	-2.7645	ER	1	5237682	5314794	1.472254329	1.450893487	Bacillota
GCA_000008505.1	NC_005957.1	[Bacillus thuringiensis] serovar konkukian str. 97-27	[Bacillus thuringiensis] serovar konkukian str. 97-27, complete sequence	Bacillota	Bacilli	Bacillales	Bacillaceae	Bacillus	5237682	35.4053	0.0	chromosome	1	5237682	5314794	100.0	98.54910651	Bacillota
GCA_000008545.1	NC_000853.1	Thermotoga maritima MSB8	Thermotoga maritima MSB8, complete sequence	Thermotogota	Thermotogae	Thermotogales	Thermotogaceae	Thermotoga	1860725	46.2477	0.0	chromosome	0	1860725	1860725	100.0	100.0	Others
GCA_000008565.1	NC_000959.1	Deinococcus radiodurans R1 = ATCC 13939 = DSM 20539	Deinococcus radiodurans R1 = ATCC 13939 = DSM 20539 plasmid CP1, complete sequence	Deinococcota	Deinococci	Deinococcales	Deinococcaceae	Deinococcus	45704	56.1483	-10.8621	ER	3	2648638	3284156	1.725566121	1.39165131	Others
GCA_000008565.1	NC_001263.1	Deinococcus radiodurans R1 = ATCC 13939 = DSM 20539	Deinococcus radiodurans R1 = ATCC 13939 = DSM 20539 chromosome 1, complete sequence	Deinococcota	Deinococci	Deinococcales	Deinococcaceae	Deinococcus	2648638	67.0104	0.0	chromosome	3	2648638	3284156	100.0	80.64897039	Others
GCA_000008565.1	NC_001264.1	Deinococcus radiodurans R1 = ATCC 13939 = DSM 20539	Deinococcus radiodurans R1 = ATCC 13939 = DSM 20539 chromosome 2, complete sequence	Deinococcota	Deinococci	Deinococcales	Deinococcaceae	Deinococcus	412348	66.6881	-0.3223	ER	3	2648638	3284156	15.56830341	12.55567641	Others
GCA_000008565.1	NC_000958.1	Deinococcus radiodurans R1 = ATCC 13939 = DSM 20539	Deinococcus radiodurans R1 = ATCC 13939 = DSM 20539 plasmid MP1, complete sequence	Deinococcota	Deinococci	Deinococcales	Deinococcaceae	Deinococcus	177466	63.1924	-3.818	ER	3	2648638	3284156	6.700273877	5.403701895	Others
GCA_000008585.1	NC_002755.2	Mycobacterium tuberculosis CDC1551	Mycobacterium tuberculosis CDC1551, complete sequence	Actinomycetota	Actinomycetes	Mycobacteriales	Mycobacteriaceae	Mycobacterium	4403837	65.6068	0.0	chromosome	0	4403837	4403837	100.0	100.0	Actinomycetota
GCA_000008605.1	NC_000919.1	Treponema pallidum subsp. pallidum str. Nichols	Treponema pallidum subsp. pallidum str. Nichols, complete sequence	Spirochaetota	Spirochaetia	Spirochaetales	Treponemataceae	Treponema	1138011	52.7721	0.0	chromosome	0	1138011	1138011	100.0	100.0	Spirochaetota
GCA_000008625.1	NC_000918.1	Aquifex aeolicus VF5	Aquifex aeolicus VF5, complete sequence	Aquificota	Aquificia	Aquificales	Aquificaceae	Aquifex	1551335	43.4762	0.0	chromosome	1	1551335	1590791	100.0	97.51972446	Others
GCA_000008625.1	NC_001880.1	Aquifex aeolicus VF5	Aquifex aeolicus VF5 plasmid ece1, complete sequence	Aquificota	Aquificia	Aquificales	Aquificaceae	Aquifex	39456	36.4381	-7.0381	ER	1	1551335	1590791	2.543357818	2.480275536	Others
GCA_000008685.2	NC_000954.1	Borreliella burgdorferi B31	Borreliella burgdorferi B31 plasmid cp32-9, complete sequence	Spirochaetota	Spirochaetia	Spirochaetales	Borreliaceae	Borreliella	30651	29.3204	0.7271	ER	21	910724	1521208	3.365564101	2.014911833	Spirochaetota
GCA_000008685.2	NC_000948.1	Borreliella burgdorferi B31	Borreliella burgdorferi B31 plasmid cp32-1, complete sequence	Spirochaetota	Spirochaetia	Spirochaetales	Borreliaceae	Borreliella	30750	29.3626	0.7693	ER	21	910724	1521208	3.376434573	2.021419819	Spirochaetota
GCA_000008685.2	NC_000953.1	Borreliella burgdorferi B31	Borreliella burgdorferi B31 plasmid cp32-8, complete sequence	Spirochaetota	Spirochaetia	Spirochaetales	Borreliaceae	Borreliella	30885	29.1339	0.5406	ER	21	910724	1521208	3.391257944	2.030294345	Spirochaetota
GCA_000008685.2	NC_001854.1	Borreliella burgdorferi B31	Borreliella burgdorferi B31 plasmid lp28-4, complete sequence	Spirochaetota	Spirochaetia	Spirochaetales	Borreliaceae	Borreliella	27323	24.5251	-4.0682	ER	21	910724	1521208	3.000140548	1.796138332	Spirochaetota
GCA_000008685.2	NC_000955.2	Borreliella burgdorferi B31	Borreliella burgdorferi B31 plasmid lp21, complete sequence	Spirochaetota	Spirochaetia	Spirochaetales	Borreliaceae	Borreliella	18777	20.6476	-7.9457	ER	21	910724	1521208	2.061766243	1.234347966	Spirochaetota
GCA_000008685.2	NC_001856.1	Borreliella burgdorferi B31	Borreliella burgdorferi B31 plasmid lp38, complete sequence	Spirochaetota	Spirochaetia	Spirochaetales	Borreliaceae	Borreliella	38829	26.0681	-2.5252	ER	21	910724	1521208	4.263530993	2.552510899	Spirochaetota
GCA_000008685.2	NC_001857.2	Borreliella burgdorferi B31	Borreliella burgdorferi B31 plasmid lp54, complete sequence	Spirochaetota	Spirochaetia	Spirochaetales	Borreliaceae	Borreliella	53657	28.138	-0.4553	ER	21	910724	1521208	5.891686175	3.527262544	Spirochaetota
GCA_000008685.2	NC_000949.1	Borreliella burgdorferi B31	Borreliella burgdorferi B31 plasmid cp32-3, complete sequence	Spirochaetota	Spirochaetia	Spirochaetales	Borreliaceae	Borreliella	30223	28.8522	0.2589	ER	21	910724	1521208	3.318568524	1.986776299	Spirochaetota
GCA_000008685.2	NC_001855.1	Borreliella burgdorferi B31	Borreliella burgdorferi B31 plasmid lp36, complete sequence	Spirochaetota	Spirochaetia	Spirochaetales	Borreliaceae	Borreliella	36849	26.9288	-1.6645	ER	21	910724	1521208	4.046121547	2.422351184	Spirochaetota
GCA_000008685.2	NC_000951.1	Borreliella burgdorferi B31	Borreliella burgdorferi B31 plasmid cp32-6, complete sequence	Spirochaetota	Spirochaetia	Spirochaetales	Borreliaceae	Borreliella	29838	29.3384	0.7451	ER	21	910724	1521208	3.276294465	1.961467465	Spirochaetota
GCA_000008685.2	NC_000952.1	Borreliella burgdorferi B31	Borreliella burgdorferi B31 plasmid cp32-7, complete sequence	Spirochaetota	Spirochaetia	Spirochaetales	Borreliaceae	Borreliella	30800	29.0747	0.4814	ER	21	910724	1521208	3.38192471	2.02470668	Spirochaetota
GCA_000008685.2	NC_001849.2	Borreliella burgdorferi B31	Borreliella burgdorferi B31 plasmid lp17, complete sequence	Spirochaetota	Spirochaetia	Spirochaetales	Borreliaceae	Borreliella	16821	23.1199	-5.4734	ER	21	910724	1521208	1.846992063	1.105765944	Spirochaetota
GCA_000008685.2	NC_001850.1	Borreliella burgdorferi B31	Borreliella burgdorferi B31 plasmid lp25, complete sequence	Spirochaetota	Spirochaetia	Spirochaetales	Borreliaceae	Borreliella	24177	23.3445	-5.2488	ER	21	910724	1521208	2.654701095	1.589329007	Spirochaetota
GCA_000008685.2	NC_001851.2	Borreliella burgdorferi B31	Borreliella burgdorferi B31 plasmid lp28-1, complete sequence	Spirochaetota	Spirochaetia	Spirochaetales	Borreliaceae	Borreliella	28155	32.7473	4.154	ER	21	910724	1521208	3.091496436	1.850831707	Spirochaetota
GCA_000008685.2	NC_001852.1	Borreliella burgdorferi B31	Borreliella burgdorferi B31 plasmid lp28-2, complete sequence	Spirochaetota	Spirochaetia	Spirochaetales	Borreliaceae	Borreliella	29766	31.6435	3.0502	ER	21	910724	1521208	3.268388667	1.956734385	Spirochaetota
GCA_000008685.2	NC_001853.1	Borreliella burgdorferi B31	Borreliella burgdorferi B31 plasmid lp28-3, complete sequence	Spirochaetota	Spirochaetia	Spirochaetales	Borreliaceae	Borreliella	28601	25.0411	-3.5522	ER	21	910724	1521208	3.140468462	1.880150512	Spirochaetota
GCA_000008685.2	NC_000957.1	Borreliella burgdorferi B31	Borreliella burgdorferi B31 plasmid lp5, complete sequence	Spirochaetota	Spirochaetia	Spirochaetales	Borreliaceae	Borreliella	5228	23.8141	-4.7792	ER	21	910724	1521208	0.574048779	0.343674238	Spirochaetota
GCA_000008685.2	NC_000950.1	Borreliella burgdorferi B31	Borreliella burgdorferi B31 plasmid cp32-4, complete sequence	Spirochaetota	Spirochaetia	Spirochaetales	Borreliaceae	Borreliella	30299	29.2914	0.6981	ER	21	910724	1521208	3.326913533	1.991772328	Spirochaetota
GCA_000008685.2	NC_001903.1	Borreliella burgdorferi B31	Borreliella burgdorferi B31 plasmid cp26, complete sequence	Spirochaetota	Spirochaetia	Spirochaetales	Borreliaceae	Borreliella	26498	26.3001	-2.2932	ER	21	910724	1521208	2.909553278	1.741905118	Spirochaetota
GCA_000008685.2	NC_001318.1	Borreliella burgdorferi B31	Borreliella burgdorferi B31, complete sequence	Spirochaetota	Spirochaetia	Spirochaetales	Borreliaceae	Borreliella	910724	28.5933	0.0	chromosome	21	910724	1521208	100.0	59.86847295	Spirochaetota
GCA_000008685.2	NC_000956.1	Borreliella burgdorferi B31	Borreliella burgdorferi B31 plasmid lp56, complete sequence	Spirochaetota	Spirochaetia	Spirochaetales	Borreliaceae	Borreliella	52971	27.2885	-1.3048	ER	21	910724	1521208	5.816361488	3.482166804	Spirochaetota
GCA_000008685.2	NC_001904.1	Borreliella burgdorferi B31	Borreliella burgdorferi B31 plasmid cp9, complete sequence	Spirochaetota	Spirochaetia	Spirochaetales	Borreliaceae	Borreliella	9386	23.6949	-4.8984	ER	21	910724	1521208	1.030608615	0.61700964	Spirochaetota
GCA_000008725.1	NC_000117.1	Chlamydia trachomatis D/UW-3/CX	Chlamydia trachomatis D/UW-3/CX chromosome, complete genome	Chlamydiota	Chlamydiia	Chlamydiales	Chlamydiaceae	Chlamydia/Chlamydophila group	1042519	41.3073	0.0	chromosome	0	1042519	1042519	100.0	100.0	Others
GCA_000008745.1	NC_000922.1	Chlamydia pneumoniae CWL029	Chlamydia pneumoniae CWL029, complete sequence	Chlamydiota	Chlamydiia	Chlamydiales	Chlamydiaceae	Chlamydia/Chlamydophila group	1230230	40.5777	0.0	chromosome	0	1230230	1230230	100.0	100.0	Others
GCA_000008765.1	NC_003030.1	Clostridium acetobutylicum ATCC 824	Clostridium acetobutylicum ATCC 824, complete sequence	Bacillota	Clostridia	Eubacteriales	Clostridiaceae	Clostridium	3940880	30.9258	0.0	chromosome	1	3940880	4132880	100.0	95.35432918	Bacillota
GCA_000008765.1	NC_001988.2	Clostridium acetobutylicum ATCC 824	Clostridium acetobutylicum ATCC 824 plasmid pSOL1, complete sequence	Bacillota	Clostridia	Eubacteriales	Clostridiaceae	Clostridium	192000	30.9115	-0.0143	ER	1	3940880	4132880	4.872008282	4.645670816	Bacillota
GCA_000008785.1	NC_000921.1	Helicobacter pylori J99	Helicobacter pylori J99, complete sequence	Campylobacterota	Epsilonproteobacteria	Campylobacterales	Helicobacteraceae	Helicobacter	1643831	39.1887	0.0	chromosome	0	1643831	1643831	100.0	100.0	Others
GCA_000008805.1	NC_003112.2	Neisseria meningitidis MC58	Neisseria meningitidis MC58, complete sequence	Pseudomonadota	Betaproteobacteria	Neisseriales	Neisseriaceae	Neisseria	2272360	51.5278	0.0	chromosome	0	2272360	2272360	100.0	100.0	Pseudomonadota
GCA_000008865.2	AB011548.2	Escherichia coli O157:H7 str. Sakai	Escherichia coli O157:H7 str. Sakai plasmid pOSAK1 DNA_complete sequence	Pseudomonadota	Gammaproteobacteria	Enterobacterales	Enterobacteriaceae	Escherichia	3306	43.40593	-7.13112	ER	2	5498578	5594605	0.060124636	0.059092644	Pseudomonadota
GCA_000008865.2	AB011549.2	Escherichia coli O157:H7 str. Sakai	Escherichia coli O157:H7 str. Sakai plasmid pO157 DNA_complete sequence	Pseudomonadota	Gammaproteobacteria	Enterobacterales	Enterobacteriaceae	Escherichia	92721	47.59979	-2.93726	ER	2	5498578	5594605	1.686272342	1.657328802	Pseudomonadota
GCA_000008865.2	BA000007.3	Escherichia coli O157:H7 str. Sakai	Escherichia coli O157:H7 str. Sakai DNA_complete genome	Pseudomonadota	Gammaproteobacteria	Enterobacterales	Enterobacteriaceae	Escherichia	5498578	50.53705	0.0	chromosome	2	5498578	5594605	100.0	98.28357855	Pseudomonadota
GCA_000008925.1	NC_006530.1	Ligilactobacillus salivarius UCC118	Ligilactobacillus salivarius UCC118 plasmid pSF118-44, complete sequence	Bacillota	Bacilli	Lactobacillales	Lactobacillaceae	Ligilactobacillus	44013	39.5815	6.6403	ER	3	1827111	2133977	2.408884846	2.062487084	Bacillota
GCA_000008925.1	NC_007929.1	Ligilactobacillus salivarius UCC118	Ligilactobacillus salivarius UCC118, complete sequence	Bacillota	Bacilli	Lactobacillales	Lactobacillaceae	Ligilactobacillus	1827111	32.9412	0.0	chromosome	3	1827111	2133977	100.0	85.61999497	Bacillota
GCA_000008925.1	NC_007930.1	Ligilactobacillus salivarius UCC118	Ligilactobacillus salivarius UCC118 plasmid pMP118, complete sequence	Bacillota	Bacilli	Lactobacillales	Lactobacillaceae	Ligilactobacillus	242436	32.0897	-0.8515	ER	3	1827111	2133977	13.26881618	11.36075975	Bacillota
GCA_000008925.1	NC_006529.1	Ligilactobacillus salivarius UCC118	Ligilactobacillus salivarius UCC118 plasmid pSF118-20, complete sequence	Bacillota	Bacilli	Lactobacillales	Lactobacillaceae	Ligilactobacillus	20417	39.1096	6.1684	ER	3	1827111	2133977	1.117447161	0.956758203	Bacillota
GCA_000008945.1	NC_010816.1	Bifidobacterium longum DJO10A	Bifidobacterium longum DJO10A, complete sequence	Actinomycetota	Actinomycetes	Bifidobacteriales	Bifidobacteriaceae	Bifidobacterium	2375792	60.1461	0.0	chromosome	2	2375792	2389526	100.0	99.42524166	Actinomycetota
GCA_000008945.1	NC_004253.1	Bifidobacterium longum DJO10A	Bifidobacterium longum DJO10A plasmid pDOJH10S, complete sequence	Actinomycetota	Actinomycetes	Bifidobacteriales	Bifidobacteriaceae	Bifidobacterium	3661	66.1841	6.038	ER	2	2375792	2389526	0.154095981	0.153210302	Actinomycetota
GCA_000008945.1	NC_004252.1	Bifidobacterium longum DJO10A	Bifidobacterium longum DJO10A plasmid pDOJH10L, complete sequence	Actinomycetota	Actinomycetes	Bifidobacteriales	Bifidobacteriaceae	Bifidobacterium	10073	62.1761	2.03	ER	2	2375792	2389526	0.423984928	0.421548039	Actinomycetota
GCA_000008985.1	NC_006570.2	Francisella tularensis subsp. tularensis SCHU S4	Francisella tularensis subsp. tularensis SCHU S4, complete sequence	Pseudomonadota	Gammaproteobacteria	Thiotrichales	Francisellaceae	Francisella	1892775	32.2594	0.0	chromosome	0	1892775	1892775	100.0	100.0	Pseudomonadota
GCA_000009005.1	NC_007622.1	Staphylococcus aureus RF122	Staphylococcus aureus RF122, complete sequence	Bacillota	Bacilli	Bacillales	Staphylococcaceae	Staphylococcus	2742531	32.7787	0.0	chromosome	0	2742531	2742531	100.0	100.0	Bacillota
GCA_000009025.1	NC_007356.1	Dehalococcoides mccartyi CBDB1	Dehalococcoides mccartyi CBDB1, complete sequence	Chloroflexota	Dehalococcoidia	Dehalococcoidales	Dehalococcoidaceae	Dehalococcoides	1395502	47.0259	0.0	chromosome	0	1395502	1395502	100.0	100.0	Others
GCA_000009045.1	NC_000964.3	Bacillus subtilis subsp. subtilis str. 168	Bacillus subtilis subsp. subtilis str. 168 complete genome	Bacillota	Bacilli	Bacillales	Bacillaceae	Bacillus	4215606	43.5144	0.0	chromosome	0	4215606	4215606	100.0	100.0	Bacillota
GCA_000009065.1	NC_003143.1	Yersinia pestis CO92	Yersinia pestis CO92, complete sequence	Pseudomonadota	Gammaproteobacteria	Enterobacterales	Yersiniaceae	Yersinia	4653728	47.6361	0.0	chromosome	3	4653728	4829855	100.0	96.35336879	Pseudomonadota
GCA_000009065.1	NC_003132.1	Yersinia pestis CO92	Yersinia pestis CO92 plasmid pPCP1, complete sequence	Pseudomonadota	Gammaproteobacteria	Enterobacterales	Yersiniaceae	Yersinia	9612	45.2663	-2.3698	ER	3	4653728	4829855	0.206544087	0.199012186	Pseudomonadota
GCA_000009065.1	NC_003131.1	Yersinia pestis CO92	Yersinia pestis CO92 plasmid pCD1, complete sequence	Pseudomonadota	Gammaproteobacteria	Enterobacterales	Yersiniaceae	Yersinia	70305	44.8361	-2.8	ER	3	4653728	4829855	1.510724305	1.455633761	Pseudomonadota
GCA_000009065.1	NC_003134.1	Yersinia pestis CO92	Yersinia pestis CO92 plasmid pMT1, complete sequence	Pseudomonadota	Gammaproteobacteria	Enterobacterales	Yersiniaceae	Yersinia	96210	50.2276	2.5915	ER	3	4653728	4829855	2.067374801	1.991985267	Pseudomonadota
GCA_000009085.1	NC_002163.1	Campylobacter jejuni subsp. jejuni NCTC 11168 = ATCC 700819	Campylobacter jejuni subsp. jejuni NCTC 11168 = ATCC 700819 chromosome, complete genome	Campylobacterota	Epsilonproteobacteria	Campylobacterales	Campylobacteraceae	Campylobacter	1641481	30.5486	0.0	chromosome	0	1641481	1641481	100.0	100.0	Others
GCA_000009105.1	NC_003116.1	Neisseria meningitidis Z2491	Neisseria meningitidis Z2491, complete sequence	Pseudomonadota	Betaproteobacteria	Neisseriales	Neisseriaceae	Neisseria	2184406	51.8091	0.0	chromosome	0	2184406	2184406	100.0	100.0	Pseudomonadota
GCA_000009125.1	NC_003295.1	Ralstonia pseudosolanacearum GMI1000	Ralstonia pseudosolanacearum GMI1000, complete sequence	Pseudomonadota	Betaproteobacteria	Burkholderiales	Burkholderiaceae	Ralstonia	3716413	67.037	0.0	chromosome	1	3716413	5810922	100.0	63.9556511	Pseudomonadota
GCA_000009125.1	NC_003296.1	Ralstonia pseudosolanacearum GMI1000	Ralstonia pseudosolanacearum GMI1000 plasmid pGMI1000MP, complete sequence	Pseudomonadota	Betaproteobacteria	Burkholderiales	Burkholderiaceae	Ralstonia	2094509	66.8662	-0.1708	ER	1	3716413	5810922	56.35834876	36.0443489	Pseudomonadota
GCA_000009145.1	NC_004757.1	Nitrosomonas europaea ATCC 19718	Nitrosomonas europaea ATCC 19718, complete sequence	Pseudomonadota	Betaproteobacteria	Nitrosomonadales	Nitrosomonadaceae	Nitrosomonas	2812094	50.7182	0.0	chromosome	0	2812094	2812094	100.0	100.0	Pseudomonadota
GCA_000009165.1	NC_007507.1	Xanthomonas euvesicatoria pv. vesicatoria str. 85-10	Xanthomonas euvesicatoria pv. vesicatoria str. 85-10 plasmid pXCV183, complete sequence	Pseudomonadota	Gammaproteobacteria	Lysobacterales	Lysobacteraceae	Xanthomonas	182572	60.4928	-4.2555	ER	4	5178466	5420152	3.525600052	3.368392621	Pseudomonadota
GCA_000009165.1	NC_007508.1	Xanthomonas euvesicatoria pv. vesicatoria str. 85-10	Xanthomonas euvesicatoria pv. vesicatoria str. 85-10, complete sequence	Pseudomonadota	Gammaproteobacteria	Lysobacterales	Lysobacteraceae	Xanthomonas	5178466	64.7483	0.0	chromosome	4	5178466	5420152	100.0	95.54097376	Pseudomonadota
GCA_000009165.1	NC_007506.1	Xanthomonas euvesicatoria pv. vesicatoria str. 85-10	Xanthomonas euvesicatoria pv. vesicatoria str. 85-10 plasmid pXCV38, complete sequence	Pseudomonadota	Gammaproteobacteria	Lysobacterales	Lysobacteraceae	Xanthomonas	38116	60.733	-4.0153	ER	4	5178466	5420152	0.736048088	0.703227511	Pseudomonadota
GCA_000009165.1	NC_007505.1	Xanthomonas euvesicatoria pv. vesicatoria str. 85-10	Xanthomonas euvesicatoria pv. vesicatoria str. 85-10 plasmid pXCV19, complete sequence	Pseudomonadota	Gammaproteobacteria	Lysobacterales	Lysobacteraceae	Xanthomonas	19146	59.7618	-4.9865	ER	4	5178466	5420152	0.369723389	0.353237326	Pseudomonadota
GCA_000009165.1	NC_007504.1	Xanthomonas euvesicatoria pv. vesicatoria str. 85-10	Xanthomonas euvesicatoria pv. vesicatoria str. 85-10 plasmid pXCV2, complete sequence	Pseudomonadota	Gammaproteobacteria	Lysobacterales	Lysobacteraceae	Xanthomonas	1852	56.5875	-8.1608	ER	4	5178466	5420152	0.035763487	0.034168783	Pseudomonadota
GCA_000009205.2	NC_008226.2	Clostridioides difficile 630	Clostridioides difficile 630 plasmid pCD630, complete sequence	Bacillota	Clostridia	Peptostreptococcales	Peptostreptococcaceae	Clostridioides	7881	27.9026	-1.1579	ER	1	4290252	4298133	0.183695503	0.183358682	Bacillota
GCA_000009205.2	NC_009089.1	Clostridioides difficile 630	Clostridioides difficile 630, complete sequence	Bacillota	Clostridia	Peptostreptococcales	Peptostreptococcaceae	Clostridioides	4290252	29.0605	0.0	chromosome	1	4290252	4298133	100.0	99.81664132	Bacillota
GCA_000009225.2	NC_012660.1	Pseudomonas fluorescens SBW25	Pseudomonas fluorescens SBW25, complete sequence	Pseudomonadota	Gammaproteobacteria	Pseudomonadales	Pseudomonadaceae	Pseudomonas	6722539	60.5046	0.0	chromosome	0	6722539	6722539	100.0	100.0	Others
GCA_000009245.1	NC_007880.1	Francisella tularensis subsp. holarctica LVS	Francisella tularensis subsp. holarctica LVS, complete sequence	Pseudomonadota	Gammaproteobacteria	Thiotrichales	Francisellaceae	Francisella	1895994	32.1526	0.0	chromosome	0	1895994	1895994	100.0	100.0	Pseudomonadota
GCA_000009265.1	NC_008381.1	Rhizobium johnstonii 3841	Rhizobium johnstonii 3841 plasmid pRL10, complete sequence	Pseudomonadota	Alphaproteobacteria	Hyphomicrobiales	Rhizobiaceae	Rhizobium/Agrobacterium group	488135	59.6044	-1.486	ER	6	5057142	7751309	9.652388642	6.297452469	Pseudomonadota
GCA_000009265.1	NC_008380.1	Rhizobium johnstonii 3841	Rhizobium johnstonii 3841, complete sequence	Pseudomonadota	Alphaproteobacteria	Hyphomicrobiales	Rhizobiaceae	Rhizobium/Agrobacterium group	5057142	61.0904	0.0	chromosome	6	5057142	7751309	100.0	65.24242551	Pseudomonadota
GCA_000009265.1	NC_008378.1	Rhizobium johnstonii 3841	Rhizobium johnstonii 3841 plasmid pRL12, complete sequence	Pseudomonadota	Alphaproteobacteria	Hyphomicrobiales	Rhizobiaceae	Rhizobium/Agrobacterium group	870021	61.0247	-0.0657	ER	6	5057142	7751309	17.203808	11.22418162	Pseudomonadota
GCA_000009265.1	NC_008384.1	Rhizobium johnstonii 3841	Rhizobium johnstonii 3841 plasmid pRL11, complete sequence	Pseudomonadota	Alphaproteobacteria	Hyphomicrobiales	Rhizobiaceae	Rhizobium/Agrobacterium group	684202	60.9728	-0.1176	ER	6	5057142	7751309	13.52942037	8.826922008	Pseudomonadota
GCA_000009265.1	NC_008379.1	Rhizobium johnstonii 3841	Rhizobium johnstonii 3841 plasmid pRL9, complete sequence	Pseudomonadota	Alphaproteobacteria	Hyphomicrobiales	Rhizobiaceae	Rhizobium/Agrobacterium group	352782	60.9909	-0.0995	ER	6	5057142	7751309	6.975916437	4.551257084	Pseudomonadota
GCA_000009265.1	NC_008383.1	Rhizobium johnstonii 3841	Rhizobium johnstonii 3841 plasmid pRL8, complete sequence	Pseudomonadota	Alphaproteobacteria	Hyphomicrobiales	Rhizobiaceae	Rhizobium/Agrobacterium group	147463	58.7449	-2.3455	ER	6	5057142	7751309	2.915935522	1.902427061	Pseudomonadota
GCA_000009265.1	NC_008382.1	Rhizobium johnstonii 3841	Rhizobium johnstonii 3841 plasmid pRL7, complete sequence	Pseudomonadota	Alphaproteobacteria	Hyphomicrobiales	Rhizobiaceae	Rhizobium/Agrobacterium group	151564	57.6219	-3.4685	ER	6	5057142	7751309	2.997028757	1.955334254	Pseudomonadota
GCA_000009285.1	NC_005241.1	Cupriavidus necator H16	Cupriavidus necator H16 megaplasmid pHG1, complete sequence	Pseudomonadota	Betaproteobacteria	Burkholderiales	Burkholderiaceae	Cupriavidus	452156	62.3081	-4.1578	ER	2	4052032	7416678	11.15874702	6.096476077	Pseudomonadota
GCA_000009285.1	NC_008313.1	Cupriavidus necator H16	Cupriavidus necator H16 chromosome 1, complete sequence	Pseudomonadota	Betaproteobacteria	Burkholderiales	Burkholderiaceae	Cupriavidus	4052032	66.4659	0.0	chromosome	2	4052032	7416678	100.0	54.63405584	Pseudomonadota
GCA_000009285.1	NC_008314.1	Cupriavidus necator H16	Cupriavidus necator H16 chromosome 2, complete sequence	Pseudomonadota	Betaproteobacteria	Burkholderiales	Burkholderiaceae	Cupriavidus	2912490	66.7843	0.3184	ER	2	4052032	7416678	71.87727047	39.26946808	Pseudomonadota
GCA_000009305.1	NC_008229.1	Helicobacter acinonychis str. Sheeba	Helicobacter acinonychis str. Sheeba, complete sequence	Campylobacterota	Epsilonproteobacteria	Campylobacterales	Helicobacteraceae	Helicobacter	1553927	38.1775	0.0	chromosome	1	1553927	1557588	100.0	99.7649571	Others
GCA_000009305.1	NC_008230.1	Helicobacter acinonychis str. Sheeba	Helicobacter acinonychis str. Sheeba plasmid pHac1, complete sequence	Campylobacterota	Epsilonproteobacteria	Campylobacterales	Helicobacteraceae	Helicobacter	3661	34.5534	-3.6241	ER	1	1553927	1557588	0.235596653	0.2350429	Others
GCA_000009325.1	NC_008245.1	Francisella tularensis subsp. tularensis FSC198	Francisella tularensis subsp. tularensis FSC198, complete sequence	Pseudomonadota	Gammaproteobacteria	Thiotrichales	Francisellaceae	Francisella	1892616	32.26	0.0	chromosome	0	1892616	1892616	100.0	100.0	Pseudomonadota
GCA_000009345.1	NC_008800.1	Yersinia enterocolitica subsp. enterocolitica 8081	Yersinia enterocolitica subsp. enterocolitica 8081, complete sequence	Pseudomonadota	Gammaproteobacteria	Enterobacterales	Yersiniaceae	Yersinia	4615899	47.2711	0.0	chromosome	1	4615899	4683620	100.0	98.5540885	Pseudomonadota
GCA_000009345.1	NC_008791.1	Yersinia enterocolitica subsp. enterocolitica 8081	Yersinia enterocolitica subsp. enterocolitica 8081 plasmid pYVe8081, complete sequence	Pseudomonadota	Gammaproteobacteria	Enterobacterales	Yersiniaceae	Yersinia	67721	43.9214	-3.3497	ER	1	4615899	4683620	1.467124822	1.445911496	Pseudomonadota
GCA_000009365.1	NC_008260.1	Alcanivorax borkumensis SK2	Alcanivorax borkumensis SK2, complete sequence	Pseudomonadota	Gammaproteobacteria	Oceanospirillales	Alcanivoracaceae	Alcanivorax	3120143	54.7278	0.0	chromosome	0	3120143	3120143	100.0	100.0	Pseudomonadota
GCA_000009385.1	NC_009332.1	Streptococcus pyogenes str. Manfredo	Streptococcus pyogenes str. Manfredo, complete sequence	Bacillota	Bacilli	Lactobacillales	Streptococcaceae	Streptococcus	1841271	38.6285	0.0	chromosome	0	1841271	1841271	100.0	100.0	Bacillota
GCA_000009405.1	NC_012121.1	Staphylococcus carnosus subsp. carnosus TM300	Staphylococcus carnosus subsp. carnosus TM300, complete sequence	Bacillota	Bacilli	Bacillales	Staphylococcaceae	Staphylococcus	2566424	34.6327	0.0	chromosome	0	2566424	2566424	100.0	100.0	Bacillota
GCA_000009425.1	NC_009004.1	Lactococcus cremoris subsp. cremoris MG1363	Lactococcus cremoris subsp. cremoris MG1363, complete sequence	Bacillota	Bacilli	Lactobacillales	Streptococcaceae	Lactococcus	2529478	35.7456	0.0	chromosome	0	2529478	2529478	100.0	100.0	Bacillota
GCA_000009445.1	NC_008769.1	Mycobacterium tuberculosis variant bovis BCG str. Pasteur 1173P2	Mycobacterium tuberculosis variant bovis BCG str. Pasteur 1173P2, complete sequence	Actinomycetota	Actinomycetes	Mycobacteriales	Mycobacteriaceae	Mycobacterium	4374522	65.636	0.0	chromosome	0	4374522	4374522	100.0	100.0	Actinomycetota
GCA_000009465.1	NC_008767.1	Neisseria meningitidis FAM18	Neisseria meningitidis FAM18, complete sequence	Pseudomonadota	Betaproteobacteria	Neisseriales	Neisseriaceae	Neisseria	2194961	51.6237	0.0	chromosome	0	2194961	2194961	100.0	100.0	Pseudomonadota
GCA_000009485.1	NC_011003.1	Burkholderia cenocepacia J2315	Burkholderia cenocepacia J2315 plasmid pBCJ2315, complete sequence	Pseudomonadota	Betaproteobacteria	Burkholderiales	Burkholderiaceae	Burkholderia	92661	62.7621	-3.9193	ER	3	3870082	8055782	2.394290354	1.150242149	Pseudomonadota
GCA_000009485.1	NC_011000.1	Burkholderia cenocepacia J2315	Burkholderia cenocepacia J2315 chromosome 1, complete sequence	Pseudomonadota	Betaproteobacteria	Burkholderiales	Burkholderiaceae	Burkholderia	3870082	66.6814	0.0	chromosome	3	3870082	8055782	100.0	48.04104679	Pseudomonadota
GCA_000009485.1	NC_011002.1	Burkholderia cenocepacia J2315	Burkholderia cenocepacia J2315 chromosome 3, complete sequence	Pseudomonadota	Betaproteobacteria	Burkholderiales	Burkholderiaceae	Burkholderia	875977	66.916	0.2346	ER	3	3870082	8055782	22.634585	10.87389157	Pseudomonadota
GCA_000009485.1	NC_011001.1	Burkholderia cenocepacia J2315	Burkholderia cenocepacia J2315 chromosome 2, complete sequence	Pseudomonadota	Betaproteobacteria	Burkholderiales	Burkholderiaceae	Burkholderia	3217062	67.276	0.5946	ER	3	3870082	8055782	83.12645572	39.93481949	Pseudomonadota
GCA_000009505.1	NC_011294.1	Salmonella enterica subsp. enterica serovar Enteritidis str. P125109	Salmonella enterica subsp. enterica serovar Enteritidis str. P125109, complete sequence	Pseudomonadota	Gammaproteobacteria	Enterobacterales	Enterobacteriaceae	Salmonella	4685848	52.1673	0.0	chromosome	0	4685848	4685848	100.0	100.0	Pseudomonadota
GCA_000009525.1	NC_011274.1	Salmonella enterica subsp. enterica serovar Gallinarum str. 287/91	Salmonella enterica subsp. enterica serovar Gallinarum str. 287/91, complete sequence	Pseudomonadota	Gammaproteobacteria	Enterobacterales	Enterobacteriaceae	Salmonella	4658697	52.2046	0.0	chromosome	0	4658697	4658697	100.0	100.0	Pseudomonadota
GCA_000009545.1	NC_012004.1	Streptococcus uberis 0140J	Streptococcus uberis 0140J, complete sequence	Bacillota	Bacilli	Lactobacillales	Streptococcaceae	Streptococcus	1852352	36.6318	0.0	chromosome	0	1852352	1852352	100.0	100.0	Bacillota
GCA_000009565.1	NC_012892.2	Escherichia coli BL21(DE3)	Escherichia coli BL21(DE3), complete sequence	Pseudomonadota	Gammaproteobacteria	Enterobacterales	Enterobacteriaceae	Escherichia	4558947	50.8326	0.0	chromosome	0	4558947	4558947	100.0	100.0	Pseudomonadota
GCA_000009585.1	NC_017333.1	Staphylococcus aureus subsp. aureus ST398	Staphylococcus aureus subsp. aureus ST398, complete sequence	Bacillota	Bacilli	Bacillales	Staphylococcaceae	Staphylococcus	2872582	32.9221	0.0	chromosome	3	2872582	2885367	100.0	99.55690212	Bacillota
GCA_000009585.1	NC_017336.1	Staphylococcus aureus subsp. aureus ST398	Staphylococcus aureus subsp. aureus ST398 plasmid pS0385-3, complete sequence	Bacillota	Bacilli	Bacillales	Staphylococcaceae	Staphylococcus	3158	29.0057	-3.9164	ER	3	2872582	2885367	0.109935939	0.109448815	Bacillota
GCA_000009585.1	NC_017335.1	Staphylococcus aureus subsp. aureus ST398	Staphylococcus aureus subsp. aureus ST398 plasmid pS0385-2, complete sequence	Bacillota	Bacilli	Bacillales	Staphylococcaceae	Staphylococcus	4381	31.6366	-1.2855	ER	3	2872582	2885367	0.152510877	0.151835105	Bacillota
GCA_000009585.1	NC_017334.1	Staphylococcus aureus subsp. aureus ST398	Staphylococcus aureus subsp. aureus ST398 plasmid pS0385-1, complete sequence	Bacillota	Bacilli	Bacillales	Staphylococcaceae	Staphylococcus	5246	30.7282	-2.1939	ER	3	2872582	2885367	0.182623159	0.18181396	Bacillota
GCA_000009605.1	NC_002252.1	Buchnera aphidicola str. APS (Acyrthosiphon pisum)	Buchnera aphidicola str. APS (Acyrthosiphon pisum) plasmid pTrp, complete sequence	Pseudomonadota	Gammaproteobacteria	Enterobacterales	Erwiniaceae	Buchnera	7258	30.6145	4.302	ER	2	640681	655725	1.132857069	1.106866446	Pseudomonadota
GCA_000009605.1	NC_002253.1	Buchnera aphidicola str. APS (Acyrthosiphon pisum)	Buchnera aphidicola str. APS (Acyrthosiphon pisum) plasmid pLeu, complete sequence	Pseudomonadota	Gammaproteobacteria	Enterobacterales	Erwiniaceae	Buchnera	7786	26.7146	0.4021	ER	2	640681	655725	1.215269377	1.187388006	Pseudomonadota
GCA_000009605.1	NC_002528.1	Buchnera aphidicola str. APS (Acyrthosiphon pisum)	Buchnera aphidicola str. APS (Acyrthosiphon pisum), complete sequence	Pseudomonadota	Gammaproteobacteria	Enterobacterales	Erwiniaceae	Buchnera	640681	26.3125	0.0	chromosome	2	640681	655725	100.0	97.70574555	Pseudomonadota
GCA_000009625.1	NC_002682.1	Mesorhizobium japonicum MAFF 303099	Mesorhizobium japonicum MAFF 303099 plasmid pMLb, complete sequence	Pseudomonadota	Alphaproteobacteria	Hyphomicrobiales	Phyllobacteriaceae	Mesorhizobium	208315	59.8757	-2.8714	ER	2	7036071	7596297	2.960672227	2.742323003	Pseudomonadota
GCA_000009625.1	NC_002678.2	Mesorhizobium japonicum MAFF 303099	Mesorhizobium japonicum MAFF 303099, complete sequence	Pseudomonadota	Alphaproteobacteria	Hyphomicrobiales	Phyllobacteriaceae	Mesorhizobium	7036071	62.7471	0.0	chromosome	2	7036071	7596297	100.0	92.6250119	Pseudomonadota
GCA_000009625.1	NC_002679.1	Mesorhizobium japonicum MAFF 303099	Mesorhizobium japonicum MAFF 303099 plasmid pMLa, complete sequence	Pseudomonadota	Alphaproteobacteria	Hyphomicrobiales	Phyllobacteriaceae	Mesorhizobium	351911	59.2863	-3.4608	ER	2	7036071	7596297	5.001527131	4.6326651	Pseudomonadota
GCA_000009645.1	NC_003140.1	Staphylococcus aureus subsp. aureus N315	Staphylococcus aureus subsp. aureus N315 plasmid pN315, complete sequence	Bacillota	Bacilli	Bacillales	Staphylococcaceae	Staphylococcus	24653	28.6983	-4.1452	ER	1	2814816	2839469	0.875829894	0.868225714	Bacillota
GCA_000009645.1	NC_002745.2	Staphylococcus aureus subsp. aureus N315	Staphylococcus aureus subsp. aureus N315, complete sequence	Bacillota	Bacilli	Bacillales	Staphylococcaceae	Staphylococcus	2814816	32.8435	0.0	chromosome	1	2814816	2839469	100.0	99.13177429	Bacillota
GCA_000009665.1	NC_002758.2	Staphylococcus aureus subsp. aureus Mu50	Staphylococcus aureus subsp. aureus Mu50, complete sequence	Bacillota	Bacilli	Bacillales	Staphylococcaceae	Staphylococcus	2878529	32.8778	0.0	chromosome	1	2878529	2903636	100.0	99.1353255	Bacillota
GCA_000009665.1	NC_002774.1	Staphylococcus aureus subsp. aureus Mu50	Staphylococcus aureus subsp. aureus Mu50 plasmid VRSAp, complete sequence	Bacillota	Bacilli	Bacillales	Staphylococcaceae	Staphylococcus	25107	28.9322	-3.9456	ER	1	2878529	2903636	0.87221633	0.864674498	Bacillota
GCA_000009685.1	NC_003366.1	Clostridium perfringens str. 13	Clostridium perfringens str. 13, complete sequence	Bacillota	Clostridia	Eubacteriales	Clostridiaceae	Clostridium	3031430	28.5661	0.0	chromosome	1	3031430	3085740	100.0	98.23996837	Bacillota
GCA_000009685.1	NC_003042.1	Clostridium perfringens str. 13	Clostridium perfringens str. 13 plasmid pCP13, complete sequence	Bacillota	Clostridia	Eubacteriales	Clostridiaceae	Clostridium	54310	25.4962	-3.0699	ER	1	3031430	3085740	1.791563717	1.760031629	Bacillota
GCA_000009705.1	NC_003267.1	Nostoc sp. PCC 7120 = FACHB-418	Nostoc sp. PCC 7120 = FACHB-418 plasmid pCC7120gamma, complete sequence	Cyanobacteriota	Cyanophyceae	Nostocales	Nostocaceae	Nostoc	101965	41.0258	-0.3217	ER	6	6413771	7211789	1.58978236	1.413865547	Others
GCA_000009705.1	NC_003276.1	Nostoc sp. PCC 7120 = FACHB-418	Nostoc sp. PCC 7120 = FACHB-418 plasmid pCC7120alpha, complete sequence	Cyanobacteriota	Cyanophyceae	Nostocales	Nostocaceae	Nostoc	408101	40.5142	-0.8333	ER	6	6413771	7211789	6.362886982	5.658803939	Others
GCA_000009705.1	NC_003272.1	Nostoc sp. PCC 7120 = FACHB-418	Nostoc sp. PCC 7120 = FACHB-418, complete sequence	Cyanobacteriota	Cyanophyceae	Nostocales	Nostocaceae	Nostoc	6413771	41.3475	0.0	chromosome	6	6413771	7211789	100.0	88.93453483	Others
GCA_000009705.1	NC_003270.1	Nostoc sp. PCC 7120 = FACHB-418	Nostoc sp. PCC 7120 = FACHB-418 plasmid pCC7120epsilon, complete sequence	Cyanobacteriota	Cyanophyceae	Nostocales	Nostocaceae	Nostoc	40340	40.8552	-0.4923	ER	6	6413771	7211789	0.628959157	0.5593619	Others
GCA_000009705.1	NC_003240.1	Nostoc sp. PCC 7120 = FACHB-418	Nostoc sp. PCC 7120 = FACHB-418 plasmid pCC7120beta, complete sequence	Cyanobacteriota	Cyanophyceae	Nostocales	Nostocaceae	Nostoc	186614	40.228	-1.1195	ER	6	6413771	7211789	2.909583145	2.587624236	Others
GCA_000009705.1	NC_003273.1	Nostoc sp. PCC 7120 = FACHB-418	Nostoc sp. PCC 7120 = FACHB-418 plasmid pCC7120delta, complete sequence	Cyanobacteriota	Cyanophyceae	Nostocales	Nostocaceae	Nostoc	55414	41.6104	0.2629	ER	6	6413771	7211789	0.863984698	0.768380772	Others
GCA_000009705.1	NC_003241.1	Nostoc sp. PCC 7120 = FACHB-418	Nostoc sp. PCC 7120 = FACHB-418 plasmid pCC7120zeta, complete sequence	Cyanobacteriota	Cyanophyceae	Nostocales	Nostocaceae	Nostoc	5584	44.1798	2.8323	ER	6	6413771	7211789	0.087062666	0.077428777	Others
GCA_000009725.1	NC_000911.1	Synechocystis sp. PCC 6803	Synechocystis sp. PCC 6803, complete sequence	Cyanobacteriota	Cyanophyceae	Synechococcales	Merismopediaceae	Synechocystis	3573470	47.7203	0.0	chromosome	4	3573470	3947019	100.0	90.53592091	Others
GCA_000009725.1	NC_005229.1	Synechocystis sp. PCC 6803	Synechocystis sp. PCC 6803 plasmid pSYSM, complete sequence	Cyanobacteriota	Cyanophyceae	Synechococcales	Merismopediaceae	Synechocystis	119895	42.9501	-4.7702	ER	4	3573470	3947019	3.355142201	3.037608889	Others
GCA_000009725.1	NC_005230.1	Synechocystis sp. PCC 6803	Synechocystis sp. PCC 6803 plasmid pSYSA, complete sequence	Cyanobacteriota	Cyanophyceae	Synechococcales	Merismopediaceae	Synechocystis	103307	44.4791	-3.2412	ER	4	3573470	3947019	2.890943537	2.617342354	Others
GCA_000009725.1	NC_005231.1	Synechocystis sp. PCC 6803	Synechocystis sp. PCC 6803 plasmid pSYSG, complete sequence	Cyanobacteriota	Cyanophyceae	Synechococcales	Merismopediaceae	Synechocystis	44343	48.6187	0.8984	ER	4	3573470	3947019	1.240894705	1.123455448	Others
GCA_000009725.1	NC_005232.1	Synechocystis sp. PCC 6803	Synechocystis sp. PCC 6803 plasmid pSYSX, complete sequence	Cyanobacteriota	Cyanophyceae	Synechococcales	Merismopediaceae	Synechocystis	106004	42.7154	-5.0049	ER	4	3573470	3947019	2.966416396	2.685672402	Others
GCA_000009745.1	NC_005140.1	Vibrio vulnificus YJ016	Vibrio vulnificus YJ016 chromosome II, complete sequence	Pseudomonadota	Gammaproteobacteria	Vibrionales	Vibrionaceae	Vibrio	1857073	47.2141	0.8028	ER	2	3354505	5260086	55.36056736	35.30499311	Pseudomonadota
GCA_000009745.1	NC_005139.1	Vibrio vulnificus YJ016	Vibrio vulnificus YJ016 chromosome I, complete sequence	Pseudomonadota	Gammaproteobacteria	Vibrionales	Vibrionaceae	Vibrio	3354505	46.4113	0.0	chromosome	2	3354505	5260086	100.0	63.77281664	Pseudomonadota
GCA_000009745.1	NC_005128.1	Vibrio vulnificus YJ016	Vibrio vulnificus YJ016 plasmid pYJ016, complete sequence	Pseudomonadota	Gammaproteobacteria	Vibrionales	Vibrionaceae	Vibrio	48508	44.9266	-1.4847	ER	2	3354505	5260086	1.446055379	0.922190246	Pseudomonadota
GCA_035918235.1	NZ_CP109486.1	Streptomyces sp. NBC_01445	Streptomyces sp. NBC_01445 plasmid unnamed1	Actinomycetota	Actinomycetes	Kitasatosporales	Streptomycetaceae	Streptomyces	1036854	69.4383	-0.7245	ER	1	10433345	11470199	9.937887	9.039547	Actinomycetota
GCA_000009765.2	NC_003155.5	Streptomyces avermitilis MA-4680 = NBRC 14893	Streptomyces avermitilis MA-4680 = NBRC 14893, complete sequence	Actinomycetota	Actinomycetes	Kitasatosporales	Streptomycetaceae	Streptomyces	9025608	70.7166	0.0	chromosome	1	9025608	9119895	100.0	98.96613941	Actinomycetota
GCA_000009785.1	NC_006509.1	Geobacillus kaustophilus HTA426	Geobacillus kaustophilus HTA426 plasmid pHTA426, complete sequence	Bacillota	Bacilli	Bacillales	Anoxybacillaceae	Geobacillus	47890	44.1512	-7.935	ER	1	3544776	3592666	1.351002151	1.332993382	Bacillota
GCA_000009785.1	NC_006510.1	Geobacillus kaustophilus HTA426	Geobacillus kaustophilus HTA426, complete sequence	Bacillota	Bacilli	Bacillales	Anoxybacillaceae	Geobacillus	3544776	52.0862	0.0	chromosome	1	3544776	3592666	100.0	98.66700662	Bacillota
GCA_000009805.1	NC_006362.1	Nocardia farcinica IFM 10152	Nocardia farcinica IFM 10152 plasmid pNF1, complete sequence	Actinomycetota	Actinomycetes	Mycobacteriales	Nocardiaceae	Nocardia	184026	67.1536	-3.6798	ER	2	6021225	6292344	3.05628838	2.924601706	Actinomycetota
GCA_000009805.1	NC_006361.1	Nocardia farcinica IFM 10152	Nocardia farcinica IFM 10152, complete sequence	Actinomycetota	Actinomycetes	Mycobacteriales	Nocardiaceae	Nocardia	6021225	70.8334	0.0	chromosome	2	6021225	6292344	100.0	95.6912877	Actinomycetota
GCA_000009805.1	NC_006363.1	Nocardia farcinica IFM 10152	Nocardia farcinica IFM 10152 plasmid pNF2, complete sequence	Actinomycetota	Actinomycetes	Mycobacteriales	Nocardiaceae	Nocardia	87093	68.4142	-2.4192	ER	2	6021225	6292344	1.446433242	1.384110595	Actinomycetota
GCA_000009825.1	NC_006582.1	Shouchella clausii KSM-K16	Shouchella clausii KSM-K16, complete sequence	Bacillota	Bacilli	Bacillales	Bacillaceae	Shouchella	4303871	44.7533	0.0	chromosome	0	4303871	4303871	100.0	100.0	Bacillota
GCA_000009865.1	NC_007168.1	Staphylococcus haemolyticus JCSC1435	Staphylococcus haemolyticus JCSC1435, complete sequence	Bacillota	Bacilli	Bacillales	Staphylococcaceae	Staphylococcus	2685015	32.7926	0.0	chromosome	3	2685015	2697861	100.0	99.523845	Bacillota
GCA_000009865.1	NC_007169.1	Staphylococcus haemolyticus JCSC1435	Staphylococcus haemolyticus JCSC1435 plasmid pSHaeA, complete sequence	Bacillota	Bacilli	Bacillales	Staphylococcaceae	Staphylococcus	2300	29.8696	-2.923	ER	3	2685015	2697861	0.085660602	0.085252724	Bacillota
GCA_000009865.1	NC_007171.1	Staphylococcus haemolyticus JCSC1435	Staphylococcus haemolyticus JCSC1435 plasmid pSHaeC, complete sequence	Bacillota	Bacilli	Bacillales	Staphylococcaceae	Staphylococcus	8180	30.2567	-2.5359	ER	3	2685015	2697861	0.304653792	0.303203167	Bacillota
GCA_000009865.1	NC_007170.1	Staphylococcus haemolyticus JCSC1435	Staphylococcus haemolyticus JCSC1435 plasmid pSHaeB, complete sequence	Bacillota	Bacilli	Bacillales	Staphylococcaceae	Staphylococcus	2366	31.0651	-1.7275	ER	3	2685015	2697861	0.088118688	0.087699107	Bacillota
GCA_000009885.1	NC_006625.1	Klebsiella pneumoniae subsp. pneumoniae NTUH-K2044	Klebsiella pneumoniae subsp. pneumoniae NTUH-K2044 plasmid pK2044, complete sequence	Pseudomonadota	Gammaproteobacteria	Enterobacterales	Enterobacteriaceae	Klebsiella/Raoultella group	224152	50.1682	-7.5085	ER	1	5248520	5472672	4.270765854	4.095842031	Pseudomonadota
GCA_000009885.1	NC_012731.1	Klebsiella pneumoniae subsp. pneumoniae NTUH-K2044	Klebsiella pneumoniae subsp. pneumoniae NTUH-K2044, complete sequence	Pseudomonadota	Gammaproteobacteria	Enterobacterales	Enterobacteriaceae	Klebsiella/Raoultella group	5248520	57.6767	0.0	chromosome	1	5248520	5472672	100.0	95.90415797	Pseudomonadota
GCA_000009905.1	NC_006177.1	Symbiobacterium thermophilum IAM 14863	Symbiobacterium thermophilum IAM 14863, complete sequence	Bacillota	Clostridia	Eubacteriales	Symbiobacteriaceae	Symbiobacterium	3566135	68.6684	0.0	chromosome	0	3566135	3566135	100.0	100.0	Bacillota
GCA_000009925.1	NC_006297.1	Bacteroides fragilis YCH46	Bacteroides fragilis YCH46 plasmid pBFY46, complete sequence	Bacteroidota	Bacteroidia	Bacteroidales	Bacteroidaceae	Bacteroides	33716	33.539	-9.727	ER	1	5277274	5310990	0.638890457	0.63483456	Bacteroidota
GCA_000009925.1	NC_006347.1	Bacteroides fragilis YCH46	Bacteroides fragilis YCH46, complete sequence	Bacteroidota	Bacteroidia	Bacteroidales	Bacteroidaceae	Bacteroides	5277274	43.266	0.0	chromosome	1	5277274	5310990	100.0	99.36516544	Bacteroidota
GCA_000009945.1	NC_007899.1	Chlamydia felis Fe/C-56	Chlamydia felis Fe/C-56, complete sequence	Chlamydiota	Chlamydiia	Chlamydiales	Chlamydiaceae	Chlamydia/Chlamydophila group	1166239	39.3754	0.0	chromosome	1	1166239	1173791	100.0	99.35661459	Others
GCA_000009945.1	NC_007900.1	Chlamydia felis Fe/C-56	Chlamydia felis Fe/C-56 plasmid pCfe1, complete sequence	Chlamydiota	Chlamydiia	Chlamydiales	Chlamydiaceae	Chlamydia/Chlamydophila group	7552	33.9115	-5.4639	ER	1	1166239	1173791	0.64755166	0.643385407	Others
GCA_000009985.1	NC_007626.1	Paramagnetospirillum magneticum AMB-1	Paramagnetospirillum magneticum AMB-1, complete sequence	Pseudomonadota	Alphaproteobacteria	Rhodospirillales	Magnetospirillaceae	Paramagnetospirillum	4967148	65.0935	0.0	chromosome	0	4967148	4967148	100.0	100.0	Pseudomonadota
GCA_000010005.1	NC_010609.1	Limosilactobacillus reuteri subsp. reuteri JCM 1112	Limosilactobacillus reuteri subsp. reuteri JCM 1112, complete sequence	Bacillota	Bacilli	Lactobacillales	Lactobacillaceae	Limosilactobacillus	2039414	38.8788	0.0	chromosome	0	2039414	2039414	100.0	100.0	Bacillota
GCA_000010025.1	NC_007705.1	Xanthomonas oryzae pv. oryzae MAFF 311018	Xanthomonas oryzae pv. oryzae MAFF 311018, complete sequence	Pseudomonadota	Gammaproteobacteria	Lysobacterales	Lysobacteraceae	Xanthomonas	4940217	63.7013	0.0	chromosome	0	4940217	4940217	100.0	100.0	Pseudomonadota
GCA_000010045.1	NC_007907.1	Desulfitobacterium hafniense Y51	Desulfitobacterium hafniense Y51, complete sequence	Bacillota	Clostridia	Eubacteriales	Desulfitobacteriaceae	Desulfitobacterium	5727534	47.3599	0.0	chromosome	0	5727534	5727534	100.0	100.0	Bacillota
GCA_000010065.1	NC_006576.1	Synechococcus elongatus PCC 6301	Synechococcus elongatus PCC 6301, complete sequence	Cyanobacteriota	Cyanophyceae	Synechococcales	Synechococcaceae	Synechococcus	2696255	55.4843	0.0	chromosome	0	2696255	2696255	100.0	100.0	Others
GCA_000010085.1	NC_007712.1	Sodalis glossinidius str. 'morsitans'	Sodalis glossinidius str. 'morsitans', complete sequence	Pseudomonadota	Gammaproteobacteria	Enterobacterales	Bruguierivoracaceae	Sodalis	4171146	54.699	0.0	chromosome	3	4171146	4292502	100.0	97.17283766	Pseudomonadota
GCA_000010085.1	NC_007715.1	Sodalis glossinidius str. 'morsitans'	Sodalis glossinidius str. 'morsitans' plasmid pSG3, complete sequence	Pseudomonadota	Gammaproteobacteria	Enterobacterales	Bruguierivoracaceae	Sodalis	10810	47.7706	-6.9284	ER	3	4171146	4292502	0.259161391	0.251834478	Pseudomonadota
GCA_000010085.1	NC_007714.1	Sodalis glossinidius str. 'morsitans'	Sodalis glossinidius str. 'morsitans' plasmid pSG2, complete sequence	Pseudomonadota	Gammaproteobacteria	Enterobacterales	Bruguierivoracaceae	Sodalis	27240	44.6623	-10.0367	ER	3	4171146	4292502	0.653057937	0.634594929	Pseudomonadota
GCA_000010085.1	NC_007713.1	Sodalis glossinidius str. 'morsitans'	Sodalis glossinidius str. 'morsitans' plasmid pSG1, complete sequence	Pseudomonadota	Gammaproteobacteria	Enterobacterales	Bruguierivoracaceae	Sodalis	83306	48.8812	-5.8178	ER	3	4171146	4292502	1.997196933	1.940732934	Pseudomonadota
GCA_000010105.1	NC_007491.1	Rhodococcus erythropolis PR4	Rhodococcus erythropolis PR4 plasmid pREL1, complete sequence	Actinomycetota	Actinomycetes	Mycobacteriales	Nocardiaceae	Rhodococcus	271577	61.9055	-0.4083	ER	3	6516310	6895538	4.167650096	3.938445412	Actinomycetota
GCA_000010105.1	NC_007486.1	Rhodococcus erythropolis PR4	Rhodococcus erythropolis PR4 plasmid pREC1, complete sequence	Actinomycetota	Actinomycetes	Mycobacteriales	Nocardiaceae	Rhodococcus	104014	63.0213	0.7075	ER	3	6516310	6895538	1.596210125	1.508424723	Actinomycetota
GCA_000010105.1	NC_007487.1	Rhodococcus erythropolis PR4	Rhodococcus erythropolis PR4 plasmid pREC2, complete sequence	Actinomycetota	Actinomycetes	Mycobacteriales	Nocardiaceae	Rhodococcus	3637	62.2216	-0.0922	ER	3	6516310	6895538	0.055813796	0.052744253	Actinomycetota
GCA_000010105.1	NC_012490.1	Rhodococcus erythropolis PR4	Rhodococcus erythropolis PR4, complete sequence	Actinomycetota	Actinomycetes	Mycobacteriales	Nocardiaceae	Rhodococcus	6516310	62.3138	0.0	chromosome	3	6516310	6895538	100.0	94.50038561	Actinomycetota
GCA_000010125.1	NC_007351.1	Staphylococcus saprophyticus subsp. saprophyticus ATCC 15305 = NCTC 7292	Staphylococcus saprophyticus subsp. saprophyticus ATCC 15305 = NCTC 7292 plasmid pSSP1, complete sequence	Bacillota	Bacilli	Bacillales	Staphylococcaceae	Staphylococcus	38454	30.7536	-2.4863	ER	2	2516575	2577899	1.528029167	1.491679852	Bacillota
GCA_000010125.1	NC_007350.1	Staphylococcus saprophyticus subsp. saprophyticus ATCC 15305 = NCTC 7292	Staphylococcus saprophyticus subsp. saprophyticus ATCC 15305 = NCTC 7292, complete sequence	Bacillota	Bacilli	Bacillales	Staphylococcaceae	Staphylococcus	2516575	33.2399	0.0	chromosome	2	2516575	2577899	100.0	97.62116359	Bacillota
GCA_000010125.1	NC_007352.1	Staphylococcus saprophyticus subsp. saprophyticus ATCC 15305 = NCTC 7292	Staphylococcus saprophyticus subsp. saprophyticus ATCC 15305 = NCTC 7292 plasmid pSSP2, complete sequence	Bacillota	Bacilli	Bacillales	Staphylococcaceae	Staphylococcus	22870	31.3424	-1.8975	ER	2	2516575	2577899	0.908774823	0.887156557	Bacillota
GCA_000010145.1	NC_010610.1	Limosilactobacillus fermentum IFO 3956	Limosilactobacillus fermentum IFO 3956, complete sequence	Bacillota	Bacilli	Lactobacillales	Lactobacillaceae	Limosilactobacillus	2098685	51.469	0.0	chromosome	0	2098685	2098685	100.0	100.0	Bacillota
GCA_000010165.1	NC_012491.1	Brevibacillus brevis NBRC 100599	Brevibacillus brevis NBRC 100599, complete sequence	Bacillota	Bacilli	Bacillales	Paenibacillaceae	Brevibacillus	6296436	47.2736	0.0	chromosome	0	6296436	6296436	100.0	100.0	Bacillota
GCA_000010185.1	NC_010371.1	Finegoldia magna ATCC 29328	Finegoldia magna ATCC 29328 plasmid pFMC, complete sequence	Bacillota	Tissierellia	Tissierellales	Peptoniphilaceae	Finegoldia	189163	29.7262	-2.5866	ER	1	1797577	1986740	10.52322098	9.52127606	Bacillota
GCA_000010185.1	NC_010376.1	Finegoldia magna ATCC 29328	Finegoldia magna ATCC 29328, complete sequence	Bacillota	Tissierellia	Tissierellales	Peptoniphilaceae	Finegoldia	1797577	32.3128	0.0	chromosome	1	1797577	1986740	100.0	90.47872394	Bacillota
GCA_000010205.1	NC_010793.1	Orientia tsutsugamushi str. Ikeda	Orientia tsutsugamushi str. Ikeda, complete sequence	Pseudomonadota	Alphaproteobacteria	Rickettsiales	Rickettsiaceae	Rickettsieae	2008987	30.5138	0.0	chromosome	0	2008987	2008987	100.0	100.0	Pseudomonadota
GCA_000010225.1	NC_009343.1	Corynebacterium glutamicum R	Corynebacterium glutamicum R plasmid pCGR1, complete sequence	Actinomycetota	Actinomycetes	Mycobacteriales	Corynebacteriaceae	Corynebacterium	49120	53.9271	-0.2059	ER	1	3314179	3363299	1.482116687	1.460470806	Actinomycetota
GCA_000010225.1	NC_009342.1	Corynebacterium glutamicum R	Corynebacterium glutamicum R, complete sequence	Actinomycetota	Actinomycetes	Mycobacteriales	Corynebacteriaceae	Corynebacterium	3314179	54.133	0.0	chromosome	1	3314179	3363299	100.0	98.53952919	Actinomycetota
GCA_000010245.2	NC_007779.1	Escherichia coli str. K-12 substr. W3110	Escherichia coli str. K-12 substr. W3110, complete sequence	Pseudomonadota	Gammaproteobacteria	Enterobacterales	Enterobacteriaceae	Escherichia	4646332	50.7996	0.0	chromosome	0	4646332	4646332	100.0	100.0	Pseudomonadota
GCA_000010265.1	NC_011836.1	Clostridium kluyveri NBRC 12016	Clostridium kluyveri NBRC 12016 plasmid pCKL1, complete sequence	Bacillota	Clostridia	Eubacteriales	Clostridiaceae	Clostridium	59182	33.3716	1.378	ER	1	3896121	3955303	1.518997998	1.496269692	Bacillota
GCA_000010265.1	NC_011837.1	Clostridium kluyveri NBRC 12016	Clostridium kluyveri NBRC 12016, complete sequence	Bacillota	Clostridia	Eubacteriales	Clostridiaceae	Clostridium	3896121	31.9936	0.0	chromosome	1	3896121	3955303	100.0	98.50373031	Bacillota
GCA_000010285.1	NC_010617.1	Kocuria rhizophila DC2201	Kocuria rhizophila DC2201, complete sequence	Actinomycetota	Actinomycetes	Micrococcales	Micrococcaceae	Kocuria	2697540	71.1638	0.0	chromosome	0	2697540	2697540	100.0	100.0	Actinomycetota
GCA_000010305.1	NC_012489.1	Gemmatimonas aurantiaca T-27	Gemmatimonas aurantiaca T-27, complete sequence	Gemmatimonadota	Gemmatimonadia	Gemmatimonadales	Gemmatimonadaceae	Gemmatimonas	4636964	64.2744	0.0	chromosome	0	4636964	4636964	100.0	100.0	Others
GCA_000010325.1	NC_009662.1	Nitratiruptor sp. SB155-2	Nitratiruptor sp. SB155-2, complete sequence	Campylobacterota	Epsilonproteobacteria	Nautiliales	Nitratiruptoraceae	Nitratiruptor	1877931	39.6886	0.0	chromosome	0	1877931	1877931	100.0	100.0	Others
GCA_000010345.1	NC_009663.1	Sulfurovum sp. NBC37-1	Sulfurovum sp. NBC37-1, complete sequence	Campylobacterota	Epsilonproteobacteria	Campylobacterales	Sulfurovaceae	Sulfurovum	2562277	43.8715	0.0	chromosome	0	2562277	2562277	100.0	100.0	Others
GCA_000010365.1	NC_008512.1	Candidatus Carsonella ruddii PV	Candidatus Carsonella ruddii PV, complete sequence	Pseudomonadota	Gammaproteobacteria	Oceanospirillales	Halomonadaceae	Zymobacter group	159662	16.5644	0.0	chromosome	0	159662	159662	100.0	100.0	Pseudomonadota
GCA_000010385.1	NC_011411.1	Escherichia coli SE11	Escherichia coli SE11 plasmid pSE11-6, complete sequence	Pseudomonadota	Gammaproteobacteria	Enterobacterales	Enterobacteriaceae	Escherichia	4082	49.4366	-1.3599	ER	6	4887515	5155626	0.083518925	0.079175642	Pseudomonadota
GCA_000010385.1	NC_011408.1	Escherichia coli SE11	Escherichia coli SE11 plasmid pSE11-5, complete sequence	Pseudomonadota	Gammaproteobacteria	Enterobacterales	Enterobacteriaceae	Escherichia	5366	46.2169	-4.5796	ER	6	4887515	5155626	0.109789944	0.104080474	Pseudomonadota
GCA_000010385.1	NC_011416.1	Escherichia coli SE11	Escherichia coli SE11 plasmid pSE11-3, complete sequence	Pseudomonadota	Gammaproteobacteria	Enterobacterales	Enterobacteriaceae	Escherichia	60555	48.5889	-2.2076	ER	6	4887515	5155626	1.23897318	1.174542141	Pseudomonadota
GCA_000010385.1	NC_011419.1	Escherichia coli SE11	Escherichia coli SE11 plasmid pSE11-1, complete sequence	Pseudomonadota	Gammaproteobacteria	Enterobacterales	Enterobacteriaceae	Escherichia	100021	50.4604	-0.3361	ER	6	4887515	5155626	2.046459192	1.940035992	Pseudomonadota
GCA_000010385.1	NC_011415.1	Escherichia coli SE11	Escherichia coli SE11, complete sequence	Pseudomonadota	Gammaproteobacteria	Enterobacterales	Enterobacteriaceae	Escherichia	4887515	50.7965	0.0	chromosome	6	4887515	5155626	100.0	94.79964218	Pseudomonadota
GCA_000010385.1	NC_011407.1	Escherichia coli SE11	Escherichia coli SE11 plasmid pSE11-4, complete sequence	Pseudomonadota	Gammaproteobacteria	Enterobacterales	Enterobacteriaceae	Escherichia	6929	48.0012	-2.7953	ER	6	4887515	5155626	0.141769386	0.134396871	Pseudomonadota
GCA_000010385.1	NC_011413.1	Escherichia coli SE11	Escherichia coli SE11 plasmid pSE11-2, complete sequence	Pseudomonadota	Gammaproteobacteria	Enterobacterales	Enterobacteriaceae	Escherichia	91158	50.237	-0.5595	ER	6	4887515	5155626	1.865119596	1.768126703	Pseudomonadota
GCA_000010405.1	NC_009465.1	Candidatus Vesicomyosocius okutanii	Candidatus Vesicomyosocius okutanii, complete sequence	Pseudomonadota	Gammaproteobacteria	sulfur-oxidizingsymbionts	Candidatus Pseudothioglobaceae	Candidatus Vesicomyosocius	1022154	31.5949	0.0	chromosome	0	1022154	1022154	100.0	100.0	Pseudomonadota
GCA_000010425.1	NC_008618.1	Bifidobacterium adolescentis ATCC 15703	Bifidobacterium adolescentis ATCC 15703, complete sequence	Actinomycetota	Actinomycetes	Bifidobacteriales	Bifidobacteriaceae	Bifidobacterium	2089645	59.1843	0.0	chromosome	0	2089645	2089645	100.0	100.0	Actinomycetota
GCA_000010445.1	NC_009782.1	Staphylococcus aureus subsp. aureus Mu3	Staphylococcus aureus subsp. aureus Mu3, complete sequence	Bacillota	Bacilli	Bacillales	Staphylococcaceae	Staphylococcus	2880168	32.8777	0.0	chromosome	0	2880168	2880168	100.0	100.0	Bacillota
GCA_000010465.1	NC_009641.1	Staphylococcus aureus subsp. aureus str. Newman	Staphylococcus aureus subsp. aureus str. Newman, complete sequence	Bacillota	Bacilli	Bacillales	Staphylococcaceae	Staphylococcus	2878897	32.8883	0.0	chromosome	0	2878897	2878897	100.0	100.0	Bacillota
GCA_000010485.1	NC_013655.1	Escherichia coli SE15	Escherichia coli SE15 plasmid pECSF1, complete sequence	Pseudomonadota	Gammaproteobacteria	Enterobacterales	Enterobacteriaceae	Escherichia	122345	51.0401	0.3017	ER	1	4717338	4839683	2.593517785	2.527954827	Pseudomonadota
GCA_000010485.1	NC_013654.1	Escherichia coli SE15	Escherichia coli SE15, complete sequence	Pseudomonadota	Gammaproteobacteria	Enterobacterales	Enterobacteriaceae	Escherichia	4717338	50.7384	0.0	chromosome	1	4717338	4839683	100.0	97.47204517	Pseudomonadota
GCA_000010505.1	NC_010729.1	Porphyromonas gingivalis ATCC 33277	Porphyromonas gingivalis ATCC 33277, complete sequence	Bacteroidota	Bacteroidia	Bacteroidales	Porphyromonadaceae	Porphyromonas	2354886	48.3593	0.0	chromosome	0	2354886	2354886	100.0	100.0	Bacteroidota
GCA_000010525.1	NC_009937.1	Azorhizobium caulinodans ORS 571	Azorhizobium caulinodans ORS 571, complete sequence	Pseudomonadota	Alphaproteobacteria	Hyphomicrobiales	Xanthobacteraceae	Azorhizobium	5369772	67.319	0.0	chromosome	0	5369772	5369772	100.0	100.0	Pseudomonadota
GCA_000010545.1	NC_010804.1	Burkholderia multivorans ATCC 17616	Burkholderia multivorans ATCC 17616 chromosome 1, complete sequence	Pseudomonadota	Betaproteobacteria	Burkholderiales	Burkholderiaceae	Burkholderia	3448421	66.869	0.0	chromosome	3	3448421	7008810	100.0	49.20123388	Pseudomonadota
GCA_000010545.1	NC_010805.1	Burkholderia multivorans ATCC 17616	Burkholderia multivorans ATCC 17616 chromosome 2, complete sequence	Pseudomonadota	Betaproteobacteria	Burkholderiales	Burkholderiaceae	Burkholderia	2473162	67.1328	0.2638	ER	3	3448421	7008810	71.71867936	35.28647516	Pseudomonadota
GCA_000010545.1	NC_010801.1	Burkholderia multivorans ATCC 17616	Burkholderia multivorans ATCC 17616 chromosome 3, complete sequence	Pseudomonadota	Betaproteobacteria	Burkholderiales	Burkholderiaceae	Burkholderia	919805	65.7751	-1.0939	ER	3	3448421	7008810	26.67322232	13.1235545	Pseudomonadota
GCA_000010545.1	NC_010802.1	Burkholderia multivorans ATCC 17616	Burkholderia multivorans ATCC 17616 plasmid pTGL1, complete sequence	Pseudomonadota	Betaproteobacteria	Burkholderiales	Burkholderiaceae	Burkholderia	167422	61.3342	-5.5348	ER	3	3448421	7008810	4.855033652	2.388736462	Pseudomonadota
GCA_000010585.1	NC_011998.1	Macrococcoides caseolyticum JCSC5402	Macrococcoides caseolyticum JCSC5402 plasmid pMCCL4, complete sequence	Bacillota	Bacilli	Bacillales	Staphylococcaceae	Macrococcoides	3417	33.0699	-3.807	ER	8	2102324	2219737	0.162534414	0.153937156	Bacillota
GCA_000010585.1	NC_012001.1	Macrococcoides caseolyticum JCSC5402	Macrococcoides caseolyticum JCSC5402 plasmid pMCCL6, complete sequence	Bacillota	Bacilli	Bacillales	Staphylococcaceae	Macrococcoides	4226	35.1633	-1.7136	ER	8	2102324	2219737	0.201015638	0.190382915	Bacillota
GCA_000010585.1	NC_011997.1	Macrococcoides caseolyticum JCSC5402	Macrococcoides caseolyticum JCSC5402 plasmid pMCCL3, complete sequence	Bacillota	Bacilli	Bacillales	Staphylococcaceae	Macrococcoides	2131	32.7076	-4.1693	ER	8	2102324	2219737	0.101364014	0.096002364	Bacillota
GCA_000010585.1	NC_011996.1	Macrococcoides caseolyticum JCSC5402	Macrococcoides caseolyticum JCSC5402 plasmid pMCCL2, complete sequence	Bacillota	Bacilli	Bacillales	Staphylococcaceae	Macrococcoides	80545	30.8176	-6.0593	ER	8	2102324	2219737	3.831236289	3.628583026	Bacillota
GCA_000010585.1	NC_012000.1	Macrococcoides caseolyticum JCSC5402	Macrococcoides caseolyticum JCSC5402 plasmid pMCCL5, complete sequence	Bacillota	Bacilli	Bacillales	Staphylococcaceae	Macrococcoides	4398	31.6053	-5.2716	ER	8	2102324	2219737	0.20919706	0.19813158	Bacillota
GCA_000010585.1	NC_011995.1	Macrococcoides caseolyticum JCSC5402	Macrococcoides caseolyticum JCSC5402 plasmid pMCCL1, complete sequence	Bacillota	Bacilli	Bacillales	Staphylococcaceae	Macrococcoides	15667	28.1803	-8.6966	ER	8	2102324	2219737	0.745222906	0.705804336	Bacillota
GCA_000010585.1	NC_012003.1	Macrococcoides caseolyticum JCSC5402	Macrococcoides caseolyticum JCSC5402 plasmid pMCCL8, complete sequence	Bacillota	Bacilli	Bacillales	Staphylococcaceae	Macrococcoides	2968	30.9636	-5.9133	ER	8	2102324	2219737	0.141177097	0.133709534	Bacillota
GCA_000010585.1	NC_012002.1	Macrococcoides caseolyticum JCSC5402	Macrococcoides caseolyticum JCSC5402 plasmid pMCCL7, complete sequence	Bacillota	Bacilli	Bacillales	Staphylococcaceae	Macrococcoides	4061	36.3211	-0.5558	ER	8	2102324	2219737	0.193167181	0.182949602	Bacillota
GCA_000010585.1	NC_011999.1	Macrococcoides caseolyticum JCSC5402	Macrococcoides caseolyticum JCSC5402, complete sequence	Bacillota	Bacilli	Bacillales	Staphylococcaceae	Macrococcoides	2102324	36.8769	0.0	chromosome	8	2102324	2219737	100.0	94.71049949	Bacillota
GCA_000010605.1	NC_010572.1	Streptomyces griseus subsp. griseus NBRC 13350	Streptomyces griseus subsp. griseus NBRC 13350, complete sequence	Actinomycetota	Actinomycetes	Kitasatosporales	Streptomycetaceae	Streptomyces	8545929	72.2274	0.0	chromosome	0	8545929	8545929	100.0	100.0	Actinomycetota
GCA_000010625.1	NC_010296.1	Microcystis aeruginosa NIES-843	Microcystis aeruginosa NIES-843, complete sequence	Cyanobacteriota	Cyanophyceae	Chroococcales	Microcystaceae	Microcystis	5842795	42.3306	0.0	chromosome	0	5842795	5842795	100.0	100.0	Others
GCA_000010645.1	NC_011563.1	Candidatus Azobacteroides pseudotrichonymphae genomovar. CFP2	Candidatus Azobacteroides pseudotrichonymphae genomovar. CFP2 plasmid pCFPG4, complete sequence	Bacteroidota	Bacteroidia	Bacteroidales	CandidatusAzobacteroides	Candidatus Azobacteroides	4149	44.2757	11.6182	ER	4	1114206	1224919	0.372372793	0.338716274	Bacteroidota
GCA_000010645.1	NC_011565.1	Candidatus Azobacteroides pseudotrichonymphae genomovar. CFP2	Candidatus Azobacteroides pseudotrichonymphae genomovar. CFP2, complete sequence	Bacteroidota	Bacteroidia	Bacteroidales	CandidatusAzobacteroides	Candidatus Azobacteroides	1114206	32.6575	0.0	chromosome	4	1114206	1224919	100.0	90.96160644	Bacteroidota
GCA_000010645.1	NC_011564.1	Candidatus Azobacteroides pseudotrichonymphae genomovar. CFP2	Candidatus Azobacteroides pseudotrichonymphae genomovar. CFP2 plasmid pCFPG1, complete sequence	Bacteroidota	Bacteroidia	Bacteroidales	CandidatusAzobacteroides	Candidatus Azobacteroides	37560	35.9744	3.3169	ER	4	1114206	1224919	3.371010388	3.066325202	Bacteroidota
GCA_000010645.1	NC_011561.1	Candidatus Azobacteroides pseudotrichonymphae genomovar. CFP2	Candidatus Azobacteroides pseudotrichonymphae genomovar. CFP2 plasmid pCFPG2, complete sequence	Bacteroidota	Bacteroidia	Bacteroidales	CandidatusAzobacteroides	Candidatus Azobacteroides	37111	35.0166	2.3591	ER	4	1114206	1224919	3.330712633	3.029669717	Bacteroidota
GCA_000010645.1	NC_011562.1	Candidatus Azobacteroides pseudotrichonymphae genomovar. CFP2	Candidatus Azobacteroides pseudotrichonymphae genomovar. CFP2 plasmid pCFPG3, complete sequence	Bacteroidota	Bacteroidia	Bacteroidales	CandidatusAzobacteroides	Candidatus Azobacteroides	31893	35.6442	2.9867	ER	4	1114206	1224919	2.862397079	2.603682366	Bacteroidota
GCA_000010665.1	NC_012796.1	Solidesulfovibrio magneticus RS-1	Solidesulfovibrio magneticus RS-1, complete sequence	Thermodesulfobacteriota	Desulfovibrionia	Desulfovibrionales	Desulfovibrionaceae	Solidesulfovibrio	5248049	62.7694	0.0	chromosome	2	5248049	5315620	100.0	98.72882185	Others
GCA_000010665.1	NC_012797.1	Solidesulfovibrio magneticus RS-1	Solidesulfovibrio magneticus RS-1 plasmid pDMC1, complete sequence	Thermodesulfobacteriota	Desulfovibrionia	Desulfovibrionales	Desulfovibrionaceae	Solidesulfovibrio	58704	58.025	-4.7444	ER	2	5248049	5315620	1.118587117	1.104367882	Others
GCA_000010665.1	NC_012795.1	Solidesulfovibrio magneticus RS-1	Solidesulfovibrio magneticus RS-1 plasmid pDMC2, complete sequence	Thermodesulfobacteriota	Desulfovibrionia	Desulfovibrionales	Desulfovibrionaceae	Solidesulfovibrio	8867	37.1715	-25.5979	ER	2	5248049	5315620	0.168958026	0.166810269	Others
GCA_000010685.1	NC_012207.1	Mycobacterium tuberculosis variant bovis BCG str. Tokyo 172	Mycobacterium tuberculosis variant bovis BCG str. Tokyo 172, complete sequence	Actinomycetota	Actinomycetes	Mycobacteriales	Mycobacteriaceae	Mycobacterium	4371711	65.643	0.0	chromosome	0	4371711	4371711	100.0	100.0	Actinomycetota
GCA_000010705.1	NC_012891.1	Streptococcus dysgalactiae subsp. equisimilis GGS_124	Streptococcus dysgalactiae subsp. equisimilis GGS_124 chromosome 1, complete sequence	Bacillota	Bacilli	Lactobacillales	Streptococcaceae	Streptococcus	2106340	39.5771	0.0	chromosome	0	2106340	2106340	100.0	100.0	Bacillota
GCA_000010725.1	NC_013858.1	Azospirillum sp. B510	Azospirillum sp. B510 plasmid pAB510d, complete sequence	Pseudomonadota	Alphaproteobacteria	Rhodospirillales	Azospirillaceae	Azospirillum	628837	67.972	0.2118	ER	6	3311395	7599738	18.9900933	8.274456304	Pseudomonadota
GCA_000010725.1	NC_013859.1	Azospirillum sp. B510	Azospirillum sp. B510 plasmid pAB510e, complete sequence	Pseudomonadota	Alphaproteobacteria	Rhodospirillales	Azospirillaceae	Azospirillum	537299	67.5144	-0.2458	ER	6	3311395	7599738	16.22575984	7.069967412	Pseudomonadota
GCA_000010725.1	NC_013854.1	Azospirillum sp. B510	Azospirillum sp. B510, complete sequence	Pseudomonadota	Alphaproteobacteria	Rhodospirillales	Azospirillaceae	Azospirillum	3311395	67.7602	0.0	chromosome	6	3311395	7599738	100.0	43.57248895	Pseudomonadota
GCA_000010725.1	NC_013857.1	Azospirillum sp. B510	Azospirillum sp. B510 plasmid pAB510c, complete sequence	Pseudomonadota	Alphaproteobacteria	Rhodospirillales	Azospirillaceae	Azospirillum	681723	67.3978	-0.3624	ER	6	3311395	7599738	20.58718456	8.970348715	Pseudomonadota
GCA_000010725.1	NC_013855.1	Azospirillum sp. B510	Azospirillum sp. B510 plasmid pAB510a, complete sequence	Pseudomonadota	Alphaproteobacteria	Rhodospirillales	Azospirillaceae	Azospirillum	1455109	67.6439	-0.1163	ER	6	3311395	7599738	43.94247742	19.14683111	Pseudomonadota
GCA_000010725.1	NC_013860.1	Azospirillum sp. B510	Azospirillum sp. B510 plasmid pAB510f, complete sequence	Pseudomonadota	Alphaproteobacteria	Rhodospirillales	Azospirillaceae	Azospirillum	261596	65.8817	-1.8785	ER	6	3311395	7599738	7.899873014	3.442171296	Pseudomonadota
GCA_000010725.1	NC_013856.1	Azospirillum sp. B510	Azospirillum sp. B510 plasmid pAB510b, complete sequence	Pseudomonadota	Alphaproteobacteria	Rhodospirillales	Azospirillaceae	Azospirillum	723779	67.4649	-0.2953	ER	6	3311395	7599738	21.85722332	9.523736213	Pseudomonadota
GCA_000010745.1	NC_013354.1	Escherichia coli O103:H2 str. 12009	Escherichia coli O103:H2 str. 12009 plasmid pO103, complete sequence	Pseudomonadota	Gammaproteobacteria	Enterobacterales	Enterobacteriaceae	Escherichia	75546	49.1118	-1.5434	ER	1	5449314	5524860	1.386339638	1.367383065	Pseudomonadota
GCA_000010745.1	NC_013353.1	Escherichia coli O103:H2 str. 12009	Escherichia coli O103:H2 str. 12009, complete sequence	Pseudomonadota	Gammaproteobacteria	Enterobacterales	Enterobacteriaceae	Escherichia	5449314	50.6552	0.0	chromosome	1	5449314	5524860	100.0	98.63261694	Pseudomonadota
GCA_000010765.1	NC_013367.1	Escherichia coli O111:H- str. 11128	Escherichia coli O111:H- str. 11128 plasmid pO111_4, complete sequence	Pseudomonadota	Gammaproteobacteria	Enterobacterales	Enterobacteriaceae	Escherichia	8140	49.6437	-0.9734	ER	5	5371077	5766081	0.151552473	0.141170407	Pseudomonadota
GCA_000010765.1	NC_013366.1	Escherichia coli O111:H- str. 11128	Escherichia coli O111:H- str. 11128 plasmid pO111_3, complete sequence	Pseudomonadota	Gammaproteobacteria	Enterobacterales	Enterobacteriaceae	Escherichia	77690	49.9949	-0.6222	ER	5	5371077	5766081	1.446451056	1.347362273	Pseudomonadota
GCA_000010765.1	NC_013368.1	Escherichia coli O111:H- str. 11128	Escherichia coli O111:H- str. 11128 plasmid pO111_5, complete sequence	Pseudomonadota	Gammaproteobacteria	Enterobacterales	Enterobacteriaceae	Escherichia	6673	50.2023	-0.4148	ER	5	5371077	5766081	0.124239515	0.115728516	Pseudomonadota
GCA_000010765.1	NC_013365.1	Escherichia coli O111:H- str. 11128	Escherichia coli O111:H- str. 11128 plasmid pO111_1, complete sequence	Pseudomonadota	Gammaproteobacteria	Enterobacterales	Enterobacteriaceae	Escherichia	204604	46.9859	-3.6312	ER	5	5371077	5766081	3.809366352	3.548406621	Pseudomonadota
GCA_000010765.1	NC_013370.1	Escherichia coli O111:H- str. 11128	Escherichia coli O111:H- str. 11128 plasmid pO111_2, complete sequence	Pseudomonadota	Gammaproteobacteria	Enterobacterales	Enterobacteriaceae	Escherichia	97897	48.1639	-2.4532	ER	5	5371077	5766081	1.82266983	1.697808269	Pseudomonadota
GCA_000010765.1	NC_013364.1	Escherichia coli O111:H- str. 11128	Escherichia coli O111:H- str. 11128, complete sequence	Pseudomonadota	Gammaproteobacteria	Enterobacterales	Enterobacteriaceae	Escherichia	5371077	50.6171	0.0	chromosome	5	5371077	5766081	100.0	93.14952391	Pseudomonadota
GCA_000010785.1	NC_013799.1	Hydrogenobacter thermophilus TK-6	Hydrogenobacter thermophilus TK-6, complete sequence	Aquificota	Aquificia	Aquificales	Aquificaceae	Hydrogenobacter	1743135	44.0003	0.0	chromosome	0	1743135	1743135	100.0	100.0	Others
GCA_000010805.1	NC_012520.1	Rhodococcus opacus B4	Rhodococcus opacus B4 plasmid pROB01, complete sequence	Actinomycetota	Actinomycetes	Mycobacteriales	Nocardiaceae	Rhodococcus	558192	65.7949	-2.0999	ER	5	7913450	8834939	7.05371235	6.31800627	Actinomycetota
GCA_000010805.1	NC_012522.1	Rhodococcus opacus B4	Rhodococcus opacus B4, complete sequence	Actinomycetota	Actinomycetes	Mycobacteriales	Nocardiaceae	Rhodococcus	7913450	67.8948	0.0	chromosome	5	7913450	8834939	100.0	89.56994497	Actinomycetota
GCA_000010805.1	NC_006970.2	Rhodococcus opacus B4	Rhodococcus opacus B4 plasmid pKNR02, complete sequence	Actinomycetota	Actinomycetes	Mycobacteriales	Nocardiaceae	Rhodococcus	2773	63.8298	-4.065	ER	5	7913450	8834939	0.035041606	0.031386748	Actinomycetota
GCA_000010805.1	NC_006969.2	Rhodococcus opacus B4	Rhodococcus opacus B4 plasmid pKNR01, complete sequence	Actinomycetota	Actinomycetes	Mycobacteriales	Nocardiaceae	Rhodococcus	4367	64.5294	-3.3654	ER	5	7913450	8834939	0.055184528	0.049428751	Actinomycetota
GCA_000010805.1	NC_012521.1	Rhodococcus opacus B4	Rhodococcus opacus B4 plasmid pROB02, complete sequence	Actinomycetota	Actinomycetes	Mycobacteriales	Nocardiaceae	Rhodococcus	244997	64.211	-3.6838	ER	5	7913450	8834939	3.095956884	2.773046877	Actinomycetota
GCA_000010805.1	NC_012523.1	Rhodococcus opacus B4	Rhodococcus opacus B4 plasmid pKNR, complete sequence	Actinomycetota	Actinomycetes	Mycobacteriales	Nocardiaceae	Rhodococcus	111160	65.0351	-2.8597	ER	5	7913450	8834939	1.404697066	1.258186389	Actinomycetota
GCA_000010825.1	NC_013215.1	Acetobacter pasteurianus IFO 3283-01	Acetobacter pasteurianus IFO 3283-01 plasmid pAPA01-060, complete sequence	Pseudomonadota	Alphaproteobacteria	Acetobacterales	Acetobacteraceae	Acetobacter	1815	58.5675	5.5307	ER	6	2907495	3340249	0.062424871	0.054337266	Pseudomonadota
GCA_000010825.1	NC_013214.1	Acetobacter pasteurianus IFO 3283-01	Acetobacter pasteurianus IFO 3283-01 plasmid pAPA01-050, complete sequence	Pseudomonadota	Alphaproteobacteria	Acetobacterales	Acetobacteraceae	Acetobacter	3035	55.7825	2.7457	ER	6	2907495	3340249	0.10438539	0.09086149	Pseudomonadota
GCA_000010825.1	NC_013213.1	Acetobacter pasteurianus IFO 3283-01	Acetobacter pasteurianus IFO 3283-01 plasmid pAPA01-040, complete sequence	Pseudomonadota	Alphaproteobacteria	Acetobacterales	Acetobacteraceae	Acetobacter	3204	53.7453	0.7085	ER	6	2907495	3340249	0.110197954	0.095920993	Pseudomonadota
GCA_000010825.1	NC_013210.1	Acetobacter pasteurianus IFO 3283-01	Acetobacter pasteurianus IFO 3283-01 plasmid pAPA01-011, complete sequence	Pseudomonadota	Alphaproteobacteria	Acetobacterales	Acetobacteraceae	Acetobacter	191799	53.3621	0.3253	ER	6	2907495	3340249	6.596709539	5.742056954	Pseudomonadota
GCA_000010825.1	NC_013209.1	Acetobacter pasteurianus IFO 3283-01	Acetobacter pasteurianus IFO 3283-01, complete sequence	Pseudomonadota	Alphaproteobacteria	Acetobacterales	Acetobacteraceae	Acetobacter	2907495	53.0368	0.0	chromosome	6	2907495	3340249	100.0	87.04425928	Pseudomonadota
GCA_000010825.1	NC_013211.1	Acetobacter pasteurianus IFO 3283-01	Acetobacter pasteurianus IFO 3283-01 plasmid pAPA01-020, complete sequence	Pseudomonadota	Alphaproteobacteria	Acetobacterales	Acetobacteraceae	Acetobacter	182940	53.4968	0.46	ER	6	2907495	3340249	6.29201426	5.476837206	Pseudomonadota
GCA_000010825.1	NC_013212.1	Acetobacter pasteurianus IFO 3283-01	Acetobacter pasteurianus IFO 3283-01 plasmid pAPA01-030, complete sequence	Pseudomonadota	Alphaproteobacteria	Acetobacterales	Acetobacteraceae	Acetobacter	49961	53.882	0.8452	ER	6	2907495	3340249	1.718352052	1.495726816	Pseudomonadota
GCA_000010845.1	NC_017109.1	Acetobacter pasteurianus IFO 3283-03	Acetobacter pasteurianus IFO 3283-03 plasmid pAPA03-060, complete sequence	Pseudomonadota	Alphaproteobacteria	Acetobacterales	Acetobacteraceae	Acetobacter	1815	58.5675	5.5299	ER	6	2907287	3339669	0.062429337	0.054346703	Pseudomonadota
GCA_000010845.1	NC_017101.1	Acetobacter pasteurianus IFO 3283-03	Acetobacter pasteurianus IFO 3283-03 plasmid pAPA03-010, complete sequence	Pseudomonadota	Alphaproteobacteria	Acetobacterales	Acetobacteraceae	Acetobacter	191427	53.366	0.3284	ER	6	2907287	3339669	6.584386062	5.731915348	Pseudomonadota
GCA_000010845.1	NC_017100.1	Acetobacter pasteurianus IFO 3283-03	Acetobacter pasteurianus IFO 3283-03, complete sequence	Pseudomonadota	Alphaproteobacteria	Acetobacterales	Acetobacteraceae	Acetobacter	2907287	53.0376	0.0	chromosome	6	2907287	3339669	100.0	87.05314808	Pseudomonadota
GCA_000010845.1	NC_017118.1	Acetobacter pasteurianus IFO 3283-03	Acetobacter pasteurianus IFO 3283-03 plasmid pAPA03-020, complete sequence	Pseudomonadota	Alphaproteobacteria	Acetobacterales	Acetobacteraceae	Acetobacter	182940	53.4968	0.4592	ER	6	2907287	3339669	6.292464418	5.477788368	Pseudomonadota
GCA_000010845.1	NC_017142.1	Acetobacter pasteurianus IFO 3283-03	Acetobacter pasteurianus IFO 3283-03 plasmid pAPA03-040, complete sequence	Pseudomonadota	Alphaproteobacteria	Acetobacterales	Acetobacteraceae	Acetobacter	3204	53.7453	0.7077	ER	6	2907287	3339669	0.110205838	0.095937651	Pseudomonadota
GCA_000010845.1	NC_017119.1	Acetobacter pasteurianus IFO 3283-03	Acetobacter pasteurianus IFO 3283-03 plasmid pAPA03-030, complete sequence	Pseudomonadota	Alphaproteobacteria	Acetobacterales	Acetobacteraceae	Acetobacter	49961	53.882	0.8444	ER	6	2907287	3339669	1.718474991	1.495986578	Pseudomonadota
GCA_000010845.1	NC_017120.1	Acetobacter pasteurianus IFO 3283-03	Acetobacter pasteurianus IFO 3283-03 plasmid pAPA03-050, complete sequence	Pseudomonadota	Alphaproteobacteria	Acetobacterales	Acetobacteraceae	Acetobacter	3035	55.7825	2.7449	ER	6	2907287	3339669	0.104392858	0.09087727	Pseudomonadota
GCA_000010865.1	NC_017123.1	Acetobacter pasteurianus IFO 3283-07	Acetobacter pasteurianus IFO 3283-07 plasmid pAPA07-040, complete sequence	Pseudomonadota	Alphaproteobacteria	Acetobacterales	Acetobacteraceae	Acetobacter	3204	53.7453	0.7098	ER	6	2906044	3338426	0.110252976	0.095973372	Pseudomonadota
GCA_000010865.1	NC_017121.1	Acetobacter pasteurianus IFO 3283-07	Acetobacter pasteurianus IFO 3283-07, complete sequence	Pseudomonadota	Alphaproteobacteria	Acetobacterales	Acetobacteraceae	Acetobacter	2906044	53.0355	0.0	chromosome	6	2906044	3338426	100.0	87.04832757	Pseudomonadota
GCA_000010865.1	NC_017122.1	Acetobacter pasteurianus IFO 3283-07	Acetobacter pasteurianus IFO 3283-07 plasmid pAPA07-020, complete sequence	Pseudomonadota	Alphaproteobacteria	Acetobacterales	Acetobacteraceae	Acetobacter	182940	53.4968	0.4613	ER	6	2906044	3338426	6.295155889	5.479827919	Pseudomonadota
GCA_000010865.1	NC_017143.1	Acetobacter pasteurianus IFO 3283-07	Acetobacter pasteurianus IFO 3283-07 plasmid pAPA07-010, complete sequence	Pseudomonadota	Alphaproteobacteria	Acetobacterales	Acetobacteraceae	Acetobacter	191427	53.366	0.3305	ER	6	2906044	3338426	6.587202396	5.734049519	Pseudomonadota
GCA_000010865.1	NC_017110.1	Acetobacter pasteurianus IFO 3283-07	Acetobacter pasteurianus IFO 3283-07 plasmid pAPA07-030, complete sequence	Pseudomonadota	Alphaproteobacteria	Acetobacterales	Acetobacteraceae	Acetobacter	49961	53.882	0.8465	ER	6	2906044	3338426	1.719210033	1.496543581	Pseudomonadota
GCA_000010865.1	NC_017144.1	Acetobacter pasteurianus IFO 3283-07	Acetobacter pasteurianus IFO 3283-07 plasmid pAPA07-050, complete sequence	Pseudomonadota	Alphaproteobacteria	Acetobacterales	Acetobacteraceae	Acetobacter	3035	55.7825	2.747	ER	6	2906044	3338426	0.10443751	0.090911106	Pseudomonadota
GCA_000010865.1	NC_017124.1	Acetobacter pasteurianus IFO 3283-07	Acetobacter pasteurianus IFO 3283-07 plasmid pAPA07-060, complete sequence	Pseudomonadota	Alphaproteobacteria	Acetobacterales	Acetobacteraceae	Acetobacter	1815	58.5675	5.532	ER	6	2906044	3338426	0.06245604	0.054366938	Pseudomonadota
GCA_000010885.1	NC_017145.1	Acetobacter pasteurianus IFO 3283-22	Acetobacter pasteurianus IFO 3283-22 plasmid pAPA22-040, complete sequence	Pseudomonadota	Alphaproteobacteria	Acetobacterales	Acetobacteraceae	Acetobacter	3204	53.7453	0.7078	ER	6	2907267	3339649	0.110206596	0.095938226	Pseudomonadota
GCA_000010885.1	NC_017117.1	Acetobacter pasteurianus IFO 3283-22	Acetobacter pasteurianus IFO 3283-22 plasmid pAPA22-010, complete sequence	Pseudomonadota	Alphaproteobacteria	Acetobacterales	Acetobacteraceae	Acetobacter	191427	53.366	0.3285	ER	6	2907267	3339649	6.584431358	5.731949675	Pseudomonadota
GCA_000010885.1	NC_017128.1	Acetobacter pasteurianus IFO 3283-22	Acetobacter pasteurianus IFO 3283-22 plasmid pAPA22-050, complete sequence	Pseudomonadota	Alphaproteobacteria	Acetobacterales	Acetobacteraceae	Acetobacter	3035	55.7825	2.745	ER	6	2907267	3339649	0.104393577	0.090877814	Pseudomonadota
GCA_000010885.1	NC_017129.1	Acetobacter pasteurianus IFO 3283-22	Acetobacter pasteurianus IFO 3283-22 plasmid pAPA22-060, complete sequence	Pseudomonadota	Alphaproteobacteria	Acetobacterales	Acetobacteraceae	Acetobacter	1815	58.5675	5.53	ER	6	2907267	3339649	0.062429767	0.054347029	Pseudomonadota
GCA_000010885.1	NC_017127.1	Acetobacter pasteurianus IFO 3283-22	Acetobacter pasteurianus IFO 3283-22 plasmid pAPA22-030, complete sequence	Pseudomonadota	Alphaproteobacteria	Acetobacterales	Acetobacteraceae	Acetobacter	49961	53.882	0.8445	ER	6	2907267	3339649	1.718486813	1.495995537	Pseudomonadota
GCA_000010885.1	NC_017126.1	Acetobacter pasteurianus IFO 3283-22	Acetobacter pasteurianus IFO 3283-22 plasmid pAPA22-020, complete sequence	Pseudomonadota	Alphaproteobacteria	Acetobacterales	Acetobacteraceae	Acetobacter	182940	53.4968	0.4593	ER	6	2907267	3339649	6.292507706	5.477821172	Pseudomonadota
GCA_000010885.1	NC_017125.1	Acetobacter pasteurianus IFO 3283-22	Acetobacter pasteurianus IFO 3283-22, complete sequence	Pseudomonadota	Alphaproteobacteria	Acetobacterales	Acetobacteraceae	Acetobacter	2907267	53.0375	0.0	chromosome	6	2907267	3339649	100.0	87.05307055	Pseudomonadota
GCA_000010905.1	NC_017147.1	Acetobacter pasteurianus IFO 3283-26	Acetobacter pasteurianus IFO 3283-26 plasmid pAPA26-030, complete sequence	Pseudomonadota	Alphaproteobacteria	Acetobacterales	Acetobacteraceae	Acetobacter	49961	53.882	0.8444	ER	6	2907309	3339683	1.718461987	1.495980307	Pseudomonadota
GCA_000010905.1	NC_017133.1	Acetobacter pasteurianus IFO 3283-26	Acetobacter pasteurianus IFO 3283-26 plasmid pAPA26-060, complete sequence	Pseudomonadota	Alphaproteobacteria	Acetobacterales	Acetobacteraceae	Acetobacter	1815	58.5675	5.5299	ER	6	2907309	3339683	0.062428865	0.054346475	Pseudomonadota
GCA_000010905.1	NC_017146.1	Acetobacter pasteurianus IFO 3283-26	Acetobacter pasteurianus IFO 3283-26, complete sequence	Pseudomonadota	Alphaproteobacteria	Acetobacterales	Acetobacteraceae	Acetobacter	2907309	53.0376	0.0	chromosome	6	2907309	3339683	100.0	87.0534419	Pseudomonadota
GCA_000010905.1	NC_017131.1	Acetobacter pasteurianus IFO 3283-26	Acetobacter pasteurianus IFO 3283-26 plasmid pAPA26-020, complete sequence	Pseudomonadota	Alphaproteobacteria	Acetobacterales	Acetobacteraceae	Acetobacter	182940	53.4968	0.4592	ER	6	2907309	3339683	6.292416802	5.477765405	Pseudomonadota
GCA_000010905.1	NC_017148.1	Acetobacter pasteurianus IFO 3283-26	Acetobacter pasteurianus IFO 3283-26 plasmid pAPA26-050, complete sequence	Pseudomonadota	Alphaproteobacteria	Acetobacterales	Acetobacteraceae	Acetobacter	3035	55.7825	2.7449	ER	6	2907309	3339683	0.104392068	0.090876889	Pseudomonadota
GCA_000010905.1	NC_017130.1	Acetobacter pasteurianus IFO 3283-26	Acetobacter pasteurianus IFO 3283-26 plasmid pAPA26-013, complete sequence	Pseudomonadota	Alphaproteobacteria	Acetobacterales	Acetobacteraceae	Acetobacter	191419	53.3662	0.3286	ER	6	2907309	3339683	6.584061068	5.731651777	Pseudomonadota
GCA_000010905.1	NC_017132.1	Acetobacter pasteurianus IFO 3283-26	Acetobacter pasteurianus IFO 3283-26 plasmid pAPA26-040, complete sequence	Pseudomonadota	Alphaproteobacteria	Acetobacterales	Acetobacteraceae	Acetobacter	3204	53.7453	0.7077	ER	6	2907309	3339683	0.110205004	0.095937249	Pseudomonadota
GCA_000010925.1	NC_017134.1	Acetobacter pasteurianus IFO 3283-32	Acetobacter pasteurianus IFO 3283-32 plasmid pAPA32-012, complete sequence	Pseudomonadota	Alphaproteobacteria	Acetobacterales	Acetobacteraceae	Acetobacter	191443	53.3658	0.3316	ER	6	2904642	3337040	6.590932721	5.736910555	Pseudomonadota
GCA_000010925.1	NC_017149.1	Acetobacter pasteurianus IFO 3283-32	Acetobacter pasteurianus IFO 3283-32 plasmid pAPA32-020, complete sequence	Pseudomonadota	Alphaproteobacteria	Acetobacterales	Acetobacteraceae	Acetobacter	182940	53.4968	0.4626	ER	6	2904642	3337040	6.298194407	5.4821039	Pseudomonadota
GCA_000010925.1	NC_017112.1	Acetobacter pasteurianus IFO 3283-32	Acetobacter pasteurianus IFO 3283-32 plasmid pAPA32-060, complete sequence	Pseudomonadota	Alphaproteobacteria	Acetobacterales	Acetobacteraceae	Acetobacter	1815	58.5675	5.5333	ER	6	2904642	3337040	0.062486186	0.054389519	Pseudomonadota
GCA_000010925.1	NC_017135.1	Acetobacter pasteurianus IFO 3283-32	Acetobacter pasteurianus IFO 3283-32 plasmid pAPA32-030, complete sequence	Pseudomonadota	Alphaproteobacteria	Acetobacterales	Acetobacteraceae	Acetobacter	49961	53.882	0.8478	ER	6	2904642	3337040	1.720039853	1.497165152	Pseudomonadota
GCA_000010925.1	NC_017111.1	Acetobacter pasteurianus IFO 3283-32	Acetobacter pasteurianus IFO 3283-32, complete sequence	Pseudomonadota	Alphaproteobacteria	Acetobacterales	Acetobacteraceae	Acetobacter	2904642	53.0342	0.0	chromosome	6	2904642	3337040	100.0	87.04246877	Pseudomonadota
GCA_000010925.1	NC_017102.1	Acetobacter pasteurianus IFO 3283-32	Acetobacter pasteurianus IFO 3283-32 plasmid pAPA32-040, complete sequence	Pseudomonadota	Alphaproteobacteria	Acetobacterales	Acetobacteraceae	Acetobacter	3204	53.7453	0.7111	ER	6	2904642	3337040	0.110306193	0.096013233	Pseudomonadota
GCA_000010925.1	NC_017103.1	Acetobacter pasteurianus IFO 3283-32	Acetobacter pasteurianus IFO 3283-32 plasmid pAPA32-050, complete sequence	Pseudomonadota	Alphaproteobacteria	Acetobacterales	Acetobacteraceae	Acetobacter	3035	55.7825	2.7483	ER	6	2904642	3337040	0.10448792	0.090948865	Pseudomonadota
GCA_000010945.1	NC_017106.1	Acetobacter pasteurianus IFO 3283-01-42C	Acetobacter pasteurianus IFO 3283-01-42C plasmid pAPA42C_040, complete sequence	Pseudomonadota	Alphaproteobacteria	Acetobacterales	Acetobacteraceae	Acetobacter	3204	53.7453	0.6598	ER	6	2815241	3247995	0.113809084	0.098645472	Pseudomonadota
GCA_000010945.1	NC_017150.1	Acetobacter pasteurianus IFO 3283-01-42C	Acetobacter pasteurianus IFO 3283-01-42C, complete sequence	Pseudomonadota	Alphaproteobacteria	Acetobacterales	Acetobacteraceae	Acetobacter	2815241	53.0855	0.0	chromosome	6	2815241	3247995	100.0	86.67627259	Pseudomonadota
GCA_000010945.1	NC_017107.1	Acetobacter pasteurianus IFO 3283-01-42C	Acetobacter pasteurianus IFO 3283-01-42C plasmid pAPA42C_050, complete sequence	Pseudomonadota	Alphaproteobacteria	Acetobacterales	Acetobacteraceae	Acetobacter	3035	55.7825	2.697	ER	6	2815241	3247995	0.107806046	0.093442262	Pseudomonadota
GCA_000010945.1	NC_017105.1	Acetobacter pasteurianus IFO 3283-01-42C	Acetobacter pasteurianus IFO 3283-01-42C plasmid pAPA42C_020, complete sequence	Pseudomonadota	Alphaproteobacteria	Acetobacterales	Acetobacteraceae	Acetobacter	182940	53.4968	0.4113	ER	6	2815241	3247995	6.498200332	5.632397833	Pseudomonadota
GCA_000010945.1	NC_017151.1	Acetobacter pasteurianus IFO 3283-01-42C	Acetobacter pasteurianus IFO 3283-01-42C plasmid pAPA42C_030, complete sequence	Pseudomonadota	Alphaproteobacteria	Acetobacterales	Acetobacteraceae	Acetobacter	49961	53.882	0.7965	ER	6	2815241	3247995	1.774661565	1.538210496	Pseudomonadota
GCA_000010945.1	NC_017152.1	Acetobacter pasteurianus IFO 3283-01-42C	Acetobacter pasteurianus IFO 3283-01-42C plasmid pAPA42C_060, complete sequence	Pseudomonadota	Alphaproteobacteria	Acetobacterales	Acetobacteraceae	Acetobacter	1815	58.5675	5.482	ER	6	2815241	3247995	0.064470502	0.055880628	Pseudomonadota
GCA_000010945.1	NC_017104.1	Acetobacter pasteurianus IFO 3283-01-42C	Acetobacter pasteurianus IFO 3283-01-42C plasmid pAPA42C_011, complete sequence	Pseudomonadota	Alphaproteobacteria	Acetobacterales	Acetobacteraceae	Acetobacter	191799	53.3621	0.2766	ER	6	2815241	3247995	6.812880318	5.905150716	Pseudomonadota
GCA_000010965.1	NC_017113.1	Acetobacter pasteurianus IFO 3283-12	Acetobacter pasteurianus IFO 3283-12 plasmid pAPA12-020, complete sequence	Pseudomonadota	Alphaproteobacteria	Acetobacterales	Acetobacteraceae	Acetobacter	182940	53.4968	0.4626	ER	6	2904624	3336990	6.298233437	5.482186042	Pseudomonadota
GCA_000010965.1	NC_017137.1	Acetobacter pasteurianus IFO 3283-12	Acetobacter pasteurianus IFO 3283-12 plasmid pAPA12-060, complete sequence	Pseudomonadota	Alphaproteobacteria	Acetobacterales	Acetobacteraceae	Acetobacter	1815	58.5675	5.5333	ER	6	2904624	3336990	0.062486573	0.054390334	Pseudomonadota
GCA_000010965.1	NC_017136.1	Acetobacter pasteurianus IFO 3283-12	Acetobacter pasteurianus IFO 3283-12 plasmid pAPA12-014, complete sequence	Pseudomonadota	Alphaproteobacteria	Acetobacterales	Acetobacteraceae	Acetobacter	191411	53.3663	0.3321	ER	6	2904624	3336990	6.589871873	5.736037567	Pseudomonadota
GCA_000010965.1	NC_017116.1	Acetobacter pasteurianus IFO 3283-12	Acetobacter pasteurianus IFO 3283-12 plasmid pAPA12-050, complete sequence	Pseudomonadota	Alphaproteobacteria	Acetobacterales	Acetobacteraceae	Acetobacter	3035	55.7825	2.7483	ER	6	2904624	3336990	0.104488567	0.090950228	Pseudomonadota
GCA_000010965.1	NC_017114.1	Acetobacter pasteurianus IFO 3283-12	Acetobacter pasteurianus IFO 3283-12 plasmid pAPA12-030, complete sequence	Pseudomonadota	Alphaproteobacteria	Acetobacterales	Acetobacteraceae	Acetobacter	49961	53.882	0.8478	ER	6	2904624	3336990	1.720050513	1.497187585	Pseudomonadota
GCA_000010965.1	NC_017115.1	Acetobacter pasteurianus IFO 3283-12	Acetobacter pasteurianus IFO 3283-12 plasmid pAPA12-040, complete sequence	Pseudomonadota	Alphaproteobacteria	Acetobacterales	Acetobacteraceae	Acetobacter	3204	53.7453	0.7111	ER	6	2904624	3336990	0.110306876	0.096014672	Pseudomonadota
GCA_000010965.1	NC_017108.1	Acetobacter pasteurianus IFO 3283-12	Acetobacter pasteurianus IFO 3283-12, complete sequence	Pseudomonadota	Alphaproteobacteria	Acetobacterales	Acetobacteraceae	Acetobacter	2904624	53.0342	0.0	chromosome	6	2904624	3336990	100.0	87.04323357	Pseudomonadota
GCA_000010985.1	NC_013940.1	Deferribacter desulfuricans SSM1	Deferribacter desulfuricans SSM1 megaplasmid pDF308, complete sequence	Deferribacterota	Deferribacteres	Deferribacterales	Deferribacteraceae	Deferribacter	308544	24.4636	-6.6547	ER	1	2234389	2542933	13.80887572	12.13339085	Others
GCA_000010985.1	NC_013939.1	Deferribacter desulfuricans SSM1	Deferribacter desulfuricans SSM1, complete sequence	Deferribacterota	Deferribacteres	Deferribacterales	Deferribacteraceae	Deferribacter	2234389	31.1183	0.0	chromosome	1	2234389	2542933	100.0	87.86660915	Others
GCA_000011025.1	NC_013715.1	Rothia mucilaginosa DY-18	Rothia mucilaginosa DY-18, complete sequence	Actinomycetota	Actinomycetes	Micrococcales	Micrococcaceae	Rothia	2264603	59.6223	0.0	chromosome	0	2264603	2264603	100.0	100.0	Actinomycetota
GCA_000011045.1	NC_017482.1	Lacticaseibacillus rhamnosus GG	Lacticaseibacillus rhamnosus GG, complete sequence	Bacillota	Bacilli	Lactobacillales	Lactobacillaceae	Lacticaseibacillus	3005051	46.6919	0.0	chromosome	0	3005051	3005051	100.0	100.0	Bacillota
GCA_000011065.1	NC_004703.1	Bacteroides thetaiotaomicron VPI-5482	Bacteroides thetaiotaomicron VPI-5482 plasmid p5482, complete sequence	Bacteroidota	Bacteroidia	Bacteroidales	Bacteroidaceae	Bacteroides	33038	47.2395	4.4023	ER	1	6260361	6293399	0.527733145	0.524962743	Bacteroidota
GCA_000011065.1	NC_004663.1	Bacteroides thetaiotaomicron VPI-5482	Bacteroides thetaiotaomicron VPI-5482, complete sequence	Bacteroidota	Bacteroidia	Bacteroidales	Bacteroidaceae	Bacteroides	6260361	42.8372	0.0	chromosome	1	6260361	6293399	100.0	99.47503726	Bacteroidota
GCA_000011145.1	NC_002570.2	Halalkalibacterium halodurans C-125	Halalkalibacterium halodurans C-125, complete sequence	Bacillota	Bacilli	Bacillales	Bacillaceae	Halalkalibacterium(exJoshietal.2022)	4202352	43.6855	0.0	chromosome	0	4202352	4202352	100.0	100.0	Bacillota
GCA_000011165.1	NC_002491.1	Chlamydia pneumoniae J138	Chlamydia pneumoniae J138, complete sequence	Chlamydiota	Chlamydiia	Chlamydiales	Chlamydiaceae	Chlamydia/Chlamydophila group	1226565	40.5815	0.0	chromosome	0	1226565	1226565	100.0	100.0	Others
GCA_000011225.1	NC_004432.1	Malacoplasma penetrans HF-2	Malacoplasma penetrans HF-2, complete sequence	Mycoplasmatota	Mycoplasmoidales	Mycoplasmoidales	Mycoplasmoidaceae	Malacoplasma	1358633	25.7175	0.0	chromosome	0	1358633	1358633	100.0	100.0	Others
GCA_000011245.1	NC_004193.1	Oceanobacillus iheyensis HTE831	Oceanobacillus iheyensis HTE831, complete sequence	Bacillota	Bacilli	Bacillales	Bacillaceae	Oceanobacillus	3630528	35.6813	0.0	chromosome	0	3630528	3630528	100.0	100.0	Bacillota
GCA_000011265.1	NC_003923.1	Staphylococcus aureus subsp. aureus MW2	Staphylococcus aureus subsp. aureus MW2, complete sequence	Bacillota	Bacilli	Bacillales	Staphylococcaceae	Staphylococcus	2820462	32.8296	0.0	chromosome	0	2820462	2820462	100.0	100.0	Bacillota
GCA_000011285.1	NC_004606.1	Streptococcus pyogenes SSI-1	Streptococcus pyogenes SSI-1, complete sequence	Bacillota	Bacilli	Lactobacillales	Streptococcaceae	Streptococcus	1894275	38.5503	0.0	chromosome	0	1894275	1894275	100.0	100.0	Bacillota
GCA_000011305.1	NC_004369.1	Corynebacterium efficiens YS-314	Corynebacterium efficiens YS-314, complete sequence	Actinomycetota	Actinomycetes	Mycobacteriales	Corynebacteriaceae	Corynebacterium	3147090	63.14	0.0	chromosome	2	3147090	3219505	100.0	97.75074119	Actinomycetota
GCA_000011305.1	NC_004320.1	Corynebacterium efficiens YS-314	Corynebacterium efficiens YS-314 plasmid pCE3, complete sequence	Actinomycetota	Actinomycetes	Mycobacteriales	Corynebacteriaceae	Corynebacterium	48672	56.4041	-6.7359	ER	2	3147090	3219505	1.546571595	1.511785197	Actinomycetota
GCA_000011305.1	NC_004319.1	Corynebacterium efficiens YS-314	Corynebacterium efficiens YS-314 plasmid pCE2, complete sequence	Actinomycetota	Actinomycetes	Mycobacteriales	Corynebacteriaceae	Corynebacterium	23743	54.416	-8.724	ER	2	3147090	3219505	0.754442993	0.737473618	Actinomycetota
GCA_000011325.1	NC_003450.3	Corynebacterium glutamicum ATCC 13032	Corynebacterium glutamicum ATCC 13032, complete sequence	Actinomycetota	Actinomycetes	Mycobacteriales	Corynebacteriaceae	Corynebacterium	3309401	53.8103	0.0	chromosome	0	3309401	3309401	100.0	100.0	Actinomycetota
GCA_000011345.1	NC_004113.1	Thermosynechococcus vestitus BP-1	Thermosynechococcus vestitus BP-1, complete sequence	Cyanobacteriota	Cyanophyceae	Acaryochloridales	Thermosynechococcaceae	Thermosynechococcus	2593857	53.9179	0.0	chromosome	0	2593857	2593857	100.0	100.0	Others
GCA_000011365.1	NC_004463.1	Bradyrhizobium diazoefficiens USDA 110	Bradyrhizobium diazoefficiens USDA 110, complete sequence	Pseudomonadota	Alphaproteobacteria	Hyphomicrobiales	Nitrobacteraceae	Bradyrhizobium	9105828	64.0594	0.0	chromosome	0	9105828	9105828	100.0	100.0	Pseudomonadota
GCA_000011385.1	NC_005125.1	Gloeobacter violaceus PCC 7421	Gloeobacter violaceus PCC 7421, complete sequence	Cyanobacteriota	Cyanophyceae	Gloeobacterales	Gloeobacteraceae	Gloeobacter	4659019	61.9979	0.0	chromosome	0	4659019	4659019	100.0	100.0	Others
GCA_000011405.1	NC_017463.1	Francisella tularensis subsp. holarctica OSU18	Francisella tularensis subsp. holarctica OSU18, complete sequence	Pseudomonadota	Gammaproteobacteria	Thiotrichales	Francisellaceae	Francisella	1895727	32.1581	0.0	chromosome	0	1895727	1895727	100.0	100.0	Pseudomonadota
GCA_000011445.1	NC_005364.2	Mycoplasma mycoides subsp. mycoides SC str. PG1	Mycoplasma mycoides subsp. mycoides SC str. PG1, complete sequence	Mycoplasmatota	Mollicutes	Mycoplasmatales	Mycoplasmataceae	Mycoplasma	1211703	23.9656	0.0	chromosome	0	1211703	1211703	100.0	100.0	Others
GCA_000011465.1	NC_005072.1	Prochlorococcus marinus subsp. pastoris str. CCMP1986	Prochlorococcus marinus subsp. pastoris str. CCMP1986, complete sequence	Cyanobacteriota	Cyanophyceae	Synechococcales	Prochlorococcaceae	Prochlorococcus	1657990	30.7992	0.0	chromosome	0	1657990	1657990	100.0	100.0	Others
GCA_000011485.1	NC_005071.1	Prochlorococcus marinus str. MIT 9313	Prochlorococcus marinus str. MIT 9313, complete sequence	Cyanobacteriota	Cyanophyceae	Synechococcales	Prochlorococcaceae	Prochlorococcus	2410873	50.7398	0.0	chromosome	0	2410873	2410873	100.0	100.0	Others
GCA_000011505.1	NC_002952.2	Staphylococcus aureus subsp. aureus MRSA252	Staphylococcus aureus subsp. aureus MRSA252, complete sequence	Bacillota	Bacilli	Bacillales	Staphylococcaceae	Staphylococcus	2902619	32.8072	0.0	chromosome	0	2902619	2902619	100.0	100.0	Bacillota
GCA_000011525.1	NC_005951.1	Staphylococcus aureus subsp. aureus MSSA476	Staphylococcus aureus subsp. aureus MSSA476 plasmid pSAS, complete sequence	Bacillota	Bacilli	Bacillales	Staphylococcaceae	Staphylococcus	20652	28.3653	-4.4851	ER	1	2799802	2820454	0.737623589	0.732222543	Bacillota
GCA_000011525.1	NC_002953.3	Staphylococcus aureus subsp. aureus MSSA476	Staphylococcus aureus subsp. aureus MSSA476, complete sequence	Bacillota	Bacilli	Bacillales	Staphylococcaceae	Staphylococcus	2799802	32.8504	0.0	chromosome	1	2799802	2820454	100.0	99.26777746	Bacillota
GCA_000011545.1	NC_006350.1	Burkholderia pseudomallei K96243	Burkholderia pseudomallei K96243 chromosome 1, complete sequence	Pseudomonadota	Betaproteobacteria	Burkholderiales	Burkholderiaceae	Burkholderia	4074542	67.7199	0.0	chromosome	1	4074542	7247547	100.0	56.21960092	Pseudomonadota
GCA_000011545.1	NC_006351.1	Burkholderia pseudomallei K96243	Burkholderia pseudomallei K96243 chromosome 2, complete sequence	Pseudomonadota	Betaproteobacteria	Burkholderiales	Burkholderiaceae	Burkholderia	3173005	68.4938	0.7739	ER	1	4074542	7247547	77.87390583	43.78039908	Pseudomonadota
GCA_000011565.2	BX908798.2	Candidatus Protochlamydia amoebophila UWE25	Candidatus Protochlamydia amoebophila UWE25 complete genome	Chlamydiota	Chlamydiia	Parachlamydiales	Parachlamydiaceae	Candidatus Protochlamydia	2438912	34.76005	0.0	chromosome	0	2438912	2438912	100.0	100.0	Others
GCA_000011605.1	NC_004547.2	Pectobacterium atrosepticum SCRI1043	Pectobacterium atrosepticum SCRI1043, complete sequence	Pseudomonadota	Gammaproteobacteria	Enterobacterales	Pectobacteriaceae	Pectobacterium	5064019	50.9673	0.0	chromosome	0	5064019	5064019	100.0	100.0	Pseudomonadota
GCA_000011625.1	NC_007103.1	Bacillus cereus E33L	Bacillus cereus E33L plasmid pE33L466, complete sequence	Bacillota	Bacilli	Bacillales	Bacillaceae	Bacillus	466370	33.1222	-2.2297	ER	5	5300915	5843235	8.797915077	7.981366486	Bacillota
GCA_000011625.1	NC_006274.1	Bacillus cereus E33L	Bacillus cereus E33L, complete sequence	Bacillota	Bacilli	Bacillales	Bacillaceae	Bacillus	5300915	35.3519	0.0	chromosome	5	5300915	5843235	100.0	90.71883982	Bacillota
GCA_000011625.1	NC_007107.1	Bacillus cereus E33L	Bacillus cereus E33L plasmid pE33L9, complete sequence	Bacillota	Bacilli	Bacillales	Bacillaceae	Bacillus	9150	31.0055	-4.3464	ER	5	5300915	5843235	0.172611709	0.15659134	Bacillota
GCA_000011625.1	NC_007106.1	Bacillus cereus E33L	Bacillus cereus E33L plasmid pE33L8, complete sequence	Bacillota	Bacilli	Bacillales	Bacillaceae	Bacillus	8191	31.9009	-3.451	ER	5	5300915	5843235	0.154520493	0.140179199	Bacillota
GCA_000011625.1	NC_007104.1	Bacillus cereus E33L	Bacillus cereus E33L plasmid pE33L5, complete sequence	Bacillota	Bacilli	Bacillales	Bacillaceae	Bacillus	5108	30.8927	-4.4592	ER	5	5300915	5843235	0.096360723	0.08741733	Bacillota
GCA_000011625.1	NC_007105.1	Bacillus cereus E33L	Bacillus cereus E33L plasmid pE33L54, complete sequence	Bacillota	Bacilli	Bacillales	Bacillaceae	Bacillus	53501	31.9452	-3.4067	ER	5	5300915	5843235	1.009278587	0.915605825	Bacillota
GCA_000011645.1	NC_006270.3	Bacillus licheniformis DSM 13 = ATCC 14580	Bacillus licheniformis DSM 13 = ATCC 14580, complete sequence	Bacillota	Bacilli	Bacillales	Bacillaceae	Bacillus	4222597	46.1944	0.0	chromosome	0	4222597	4222597	100.0	100.0	Bacillota
GCA_000011665.1	NC_006086.1	Streptococcus pyogenes MGAS10394	Streptococcus pyogenes MGAS10394, complete sequence	Bacillota	Bacilli	Lactobacillales	Streptococcaceae	Streptococcus	1899877	38.6851	0.0	chromosome	0	1899877	1899877	100.0	100.0	Bacillota
GCA_000011685.1	NC_006672.1	Gluconobacter oxydans 621H	Gluconobacter oxydans 621H plasmid pGOX1, complete sequence	Pseudomonadota	Alphaproteobacteria	Acetobacterales	Acetobacteraceae	Gluconobacter	163186	58.3242	-2.748	ER	5	2702173	2922384	6.039065596	5.58400265	Pseudomonadota
GCA_000011685.1	NC_006673.1	Gluconobacter oxydans 621H	Gluconobacter oxydans 621H plasmid pGOX2, complete sequence	Pseudomonadota	Alphaproteobacteria	Acetobacterales	Acetobacteraceae	Gluconobacter	26568	56.1051	-4.9671	ER	5	2702173	2922384	0.983208699	0.909120773	Pseudomonadota
GCA_000011685.1	NC_006676.1	Gluconobacter oxydans 621H	Gluconobacter oxydans 621H plasmid pGOX5, complete sequence	Pseudomonadota	Alphaproteobacteria	Acetobacterales	Acetobacteraceae	Gluconobacter	2687	59.9553	-1.1169	ER	5	2702173	2922384	0.099438489	0.09194548	Pseudomonadota
GCA_000011685.1	NC_006677.1	Gluconobacter oxydans 621H	Gluconobacter oxydans 621H, complete sequence	Pseudomonadota	Alphaproteobacteria	Acetobacterales	Acetobacteraceae	Gluconobacter	2702173	61.0722	0.0	chromosome	5	2702173	2922384	100.0	92.46467952	Pseudomonadota
GCA_000011685.1	NC_006674.1	Gluconobacter oxydans 621H	Gluconobacter oxydans 621H plasmid pGOX3, complete sequence	Pseudomonadota	Alphaproteobacteria	Acetobacterales	Acetobacteraceae	Gluconobacter	14547	55.9703	-5.1019	ER	5	2702173	2922384	0.53834451	0.497778526	Pseudomonadota
GCA_000011685.1	NC_006675.1	Gluconobacter oxydans 621H	Gluconobacter oxydans 621H plasmid pGOX4, complete sequence	Pseudomonadota	Alphaproteobacteria	Acetobacterales	Acetobacteraceae	Gluconobacter	13223	54.375	-6.6972	ER	5	2702173	2922384	0.489346907	0.452473049	Pseudomonadota
GCA_000011705.1	NC_006348.1	Burkholderia mallei ATCC 23344	Burkholderia mallei ATCC 23344 chromosome 1, complete sequence	Pseudomonadota	Betaproteobacteria	Burkholderiales	Burkholderiaceae	Burkholderia	3510148	68.1542	0.0	chromosome	1	3510148	5835527	100.0	60.15134537	Pseudomonadota
GCA_000011705.1	NC_006349.2	Burkholderia mallei ATCC 23344	Burkholderia mallei ATCC 23344 chromosome 2, complete sequence	Pseudomonadota	Betaproteobacteria	Burkholderiales	Burkholderiaceae	Burkholderia	2325379	68.9856	0.8314	ER	1	3510148	5835527	66.24732063	39.84865463	Pseudomonadota
GCA_000011725.1	NC_017382.1	Helicobacter pylori 51	Helicobacter pylori 51, complete sequence	Campylobacterota	Epsilonproteobacteria	Campylobacterales	Helicobacteraceae	Helicobacter	1589954	38.7694	0.0	chromosome	0	1589954	1589954	100.0	100.0	Others
GCA_000011745.1	NC_007292.1	Candidatus Blochmannia pennsylvanicus str. BPEN	Candidatus Blochmannia pennsylvanicus str. BPEN, complete sequence	Pseudomonadota	Gammaproteobacteria	Enterobacterales	Enterobacteriaceae	antendosymbionts	791654	29.5647	0.0	chromosome	0	791654	791654	100.0	100.0	Pseudomonadota
GCA_000011765.3	NC_007297.2	Streptococcus pyogenes MGAS5005	Streptococcus pyogenes MGAS5005, complete sequence	Bacillota	Bacilli	Lactobacillales	Streptococcaceae	Streptococcus	1838562	38.5352	0.0	chromosome	0	1838562	1838562	100.0	100.0	Bacillota
GCA_000011805.1	NC_006841.2	Aliivibrio fischeri ES114	Aliivibrio fischeri ES114 chromosome II, complete sequence	Pseudomonadota	Gammaproteobacteria	Vibrionales	Vibrionaceae	Aliivibrio	1330333	37.0228	-1.9302	ER	2	2897536	4273718	45.91256157	31.12823541	Pseudomonadota
GCA_000011805.1	NC_006842.1	Aliivibrio fischeri ES114	Aliivibrio fischeri ES114 plasmid pES100, complete sequence	Pseudomonadota	Gammaproteobacteria	Vibrionales	Vibrionaceae	Aliivibrio	45849	38.4152	-0.5378	ER	2	2897536	4273718	1.582344447	1.072812946	Pseudomonadota
GCA_000011805.1	NC_006840.2	Aliivibrio fischeri ES114	Aliivibrio fischeri ES114 chromosome I, complete sequence	Pseudomonadota	Gammaproteobacteria	Vibrionales	Vibrionaceae	Aliivibrio	2897536	38.953	0.0	chromosome	2	2897536	4273718	100.0	67.79895164	Pseudomonadota
GCA_000011825.1	NC_006448.1	Streptococcus thermophilus LMG 18311	Streptococcus thermophilus LMG 18311, complete sequence	Bacillota	Bacilli	Lactobacillales	Streptococcaceae	Streptococcus	1796846	39.0917	0.0	chromosome	0	1796846	1796846	100.0	100.0	Bacillota
GCA_000011845.1	NC_006449.1	Streptococcus thermophilus CNRZ1066	Streptococcus thermophilus CNRZ1066, complete sequence	Bacillota	Bacilli	Lactobacillales	Streptococcaceae	Streptococcus	1796226	39.0814	0.0	chromosome	0	1796226	1796226	100.0	100.0	Bacillota
GCA_000011865.1	NC_003912.7	Campylobacter jejuni RM1221	Campylobacter jejuni RM1221, complete sequence	Campylobacterota	Epsilonproteobacteria	Campylobacterales	Campylobacteraceae	Campylobacter	1777831	30.3061	0.0	chromosome	0	1777831	1777831	100.0	100.0	Others
GCA_000011885.1	NC_006511.1	Salmonella enterica subsp. enterica serovar Paratyphi A str. ATCC 9150	Salmonella enterica subsp. enterica serovar Paratyphi A str. ATCC 9150, complete sequence	Pseudomonadota	Gammaproteobacteria	Enterobacterales	Enterobacteriaceae	Salmonella	4585229	52.1644	0.0	chromosome	0	4585229	4585229	100.0	100.0	Pseudomonadota
GCA_000011905.1	NC_002936.3	Dehalococcoides mccartyi 195	Dehalococcoides mccartyi 195, complete sequence	Chloroflexota	Dehalococcoidia	Dehalococcoidales	Dehalococcoidaceae	Dehalococcoides	1469720	48.8503	0.0	chromosome	0	1469720	1469720	100.0	100.0	Others
GCA_000011925.1	NC_002976.3	Staphylococcus epidermidis RP62A	Staphylococcus epidermidis RP62A, complete sequence	Bacillota	Bacilli	Bacillales	Staphylococcaceae	Staphylococcus	2616530	32.1514	0.0	chromosome	1	2616530	2643840	100.0	98.9670328	Bacillota
GCA_000011925.1	NC_006663.1	Staphylococcus epidermidis RP62A	Staphylococcus epidermidis RP62A plasmid pSERP, complete sequence	Bacillota	Bacilli	Bacillales	Staphylococcaceae	Staphylococcus	27310	31.926	-0.2254	ER	1	2616530	2643840	1.043748782	1.032967199	Bacillota
GCA_000011945.1	NC_004842.2	Anaplasma marginale str. St. Maries	Anaplasma marginale str. St. Maries, complete sequence	Pseudomonadota	Alphaproteobacteria	Rickettsiales	Anaplasmataceae	Anaplasma	1197687	49.7627	0.0	chromosome	0	1197687	1197687	100.0	100.0	Pseudomonadota
GCA_000011965.2	NC_006569.1	Ruegeria pomeroyi DSS-3	Ruegeria pomeroyi DSS-3 megaplasmid, complete sequence	Pseudomonadota	Alphaproteobacteria	Rhodobacterales	Roseobacteraceae	Ruegeria	491611	62.7883	-1.4346	ER	1	4109437	4601048	11.96297692	10.68476138	Pseudomonadota
GCA_000011965.2	NC_003911.12	Ruegeria pomeroyi DSS-3	Ruegeria pomeroyi DSS-3, complete sequence	Pseudomonadota	Alphaproteobacteria	Rhodobacterales	Roseobacteraceae	Ruegeria	4109437	64.2229	0.0	chromosome	1	4109437	4601048	100.0	89.31523862	Pseudomonadota
GCA_000011985.1	NC_006814.3	Lactobacillus acidophilus NCFM	Lactobacillus acidophilus NCFM, complete sequence	Bacillota	Bacilli	Lactobacillales	Lactobacillaceae	Lactobacillus	1993560	34.7146	0.0	chromosome	0	1993560	1993560	100.0	100.0	Bacillota
GCA_000012005.1	NC_009344.1	Shigella dysenteriae Sd197	Shigella dysenteriae Sd197 plasmid pSD197_spA, complete sequence	Pseudomonadota	Gammaproteobacteria	Enterobacterales	Enterobacteriaceae	Shigella	8953	39.6515	-11.5982	ER	2	4369232	4560911	0.204910154	0.196298503	Pseudomonadota
GCA_000012005.1	NC_007607.1	Shigella dysenteriae Sd197	Shigella dysenteriae Sd197 plasmid pSD1_197, complete sequence	Pseudomonadota	Gammaproteobacteria	Enterobacterales	Enterobacteriaceae	Shigella	182726	44.8042	-6.4455	ER	2	4369232	4560911	4.182107977	4.006348732	Pseudomonadota
GCA_000012005.1	NC_007606.1	Shigella dysenteriae Sd197	Shigella dysenteriae Sd197, complete sequence	Pseudomonadota	Gammaproteobacteria	Enterobacterales	Enterobacteriaceae	Shigella	4369232	51.2497	0.0	chromosome	2	4369232	4560911	100.0	95.79735277	Pseudomonadota
GCA_000012025.1	NC_007613.1	Shigella boydii Sb227	Shigella boydii Sb227, complete sequence	Pseudomonadota	Gammaproteobacteria	Enterobacterales	Enterobacteriaceae	Shigella	4519823	51.2128	0.0	chromosome	1	4519823	4646520	100.0	97.2732927	Pseudomonadota
GCA_000012025.1	NC_007608.1	Shigella boydii Sb227	Shigella boydii Sb227 plasmid pSB4_227, complete sequence	Pseudomonadota	Gammaproteobacteria	Enterobacterales	Enterobacteriaceae	Shigella	126697	47.41	-3.8028	ER	1	4519823	4646520	2.803140742	2.726707299	Pseudomonadota
GCA_000012045.1	NC_002951.2	Staphylococcus aureus subsp. aureus COL	Staphylococcus aureus subsp. aureus COL, complete sequence	Bacillota	Bacilli	Bacillales	Staphylococcaceae	Staphylococcus	2809422	32.8175	0.0	chromosome	1	2809422	2813862	100.0	99.84220975	Bacillota
GCA_000012045.1	NC_006629.2	Staphylococcus aureus subsp. aureus COL	Staphylococcus aureus subsp. aureus COL plasmid pT181, complete sequence	Bacillota	Bacilli	Bacillales	Staphylococcaceae	Staphylococcus	4440	30.045	-2.7725	ER	1	2809422	2813862	0.158039625	0.157790254	Bacillota
GCA_000012085.2	NZ_CP019363.1	Borrelia turicatae 91E135	Borrelia turicatae 91E135 isolate Oz1 plasmid cpD, complete sequence	Spirochaetota	Spirochaetia	Spirochaetales	Borreliaceae	Borrelia	5106	26.2828	-2.8362	ER	8	917330	1165365	0.556615395	0.438145989	Spirochaetota
GCA_000012085.2	NZ_CP019364.1	Borrelia turicatae 91E135	Borrelia turicatae 91E135 isolate Oz1 plasmid lpB34, complete sequence	Spirochaetota	Spirochaetia	Spirochaetales	Borreliaceae	Borrelia	34098	29.4152	0.2962	ER	8	917330	1165365	3.717091995	2.925950239	Spirochaetota
GCA_000012085.2	NZ_CP019368.1	Borrelia turicatae 91E135	Borrelia turicatae 91E135 isolate Oz1 plasmid lpT39, complete sequence	Spirochaetota	Spirochaetia	Spirochaetales	Borreliaceae	Borrelia	38808	31.3776	2.2586	ER	8	917330	1165365	4.230538628	3.330115457	Spirochaetota
GCA_000012085.2	NZ_CP019362.1	Borrelia turicatae 91E135	Borrelia turicatae 91E135 isolate Oz1 plasmid cp31, complete sequence	Spirochaetota	Spirochaetia	Spirochaetales	Borreliaceae	Borrelia	30716	29.5253	0.4063	ER	8	917330	1165365	3.34841333	2.635740734	Spirochaetota
GCA_000012085.2	NZ_CP019367.1	Borrelia turicatae 91E135	Borrelia turicatae 91E135 isolate Oz1 plasmid lpG29, complete sequence	Spirochaetota	Spirochaetia	Spirochaetales	Borreliaceae	Borrelia	28724	31.3605	2.2415	ER	8	917330	1165365	3.131261378	2.464807163	Spirochaetota
GCA_000012085.2	NC_008710.1	Borrelia turicatae 91E135	Borrelia turicatae 91E135, complete sequence	Spirochaetota	Spirochaetia	Spirochaetales	Borreliaceae	Borrelia	917330	29.119	0.0	chromosome	8	917330	1165365	100.0	78.7161104	Spirochaetota
GCA_000012085.2	NZ_CP019366.1	Borrelia turicatae 91E135	Borrelia turicatae 91E135 isolate Oz1 plasmid lpF33.5, complete sequence	Spirochaetota	Spirochaetia	Spirochaetales	Borreliaceae	Borrelia	33462	31.7046	2.5856	ER	8	917330	1165365	3.647760348	2.871375063	Spirochaetota
GCA_000012085.2	NZ_CP019369.1	Borrelia turicatae 91E135	Borrelia turicatae 91E135 isolate Oz1 plasmid lpU43, complete sequence	Spirochaetota	Spirochaetia	Spirochaetales	Borreliaceae	Borrelia	43228	31.1442	2.0252	ER	8	917330	1165365	4.712371775	3.709395769	Spirochaetota
GCA_000012085.2	NZ_CP019365.1	Borrelia turicatae 91E135	Borrelia turicatae 91E135 isolate Oz1 plasmid lpE43, complete sequence	Spirochaetota	Spirochaetia	Spirochaetales	Borreliaceae	Borrelia	33893	31.5847	2.4657	ER	8	917330	1165365	3.69474453	2.908359184	Spirochaetota
GCA_000012105.1	NC_007086.1	Xanthomonas campestris pv. campestris str. 8004	Xanthomonas campestris pv. campestris str. 8004, complete sequence	Pseudomonadota	Gammaproteobacteria	Lysobacterales	Lysobacteraceae	Xanthomonas	5148708	64.957	0.0	chromosome	0	5148708	5148708	100.0	100.0	Pseudomonadota
GCA_000012125.1	NC_007430.1	Chlamydia trachomatis A/HAR-13	Chlamydia trachomatis A/HAR-13 plasmid pCTA, complete sequence	Chlamydiota	Chlamydiia	Chlamydiales	Chlamydiaceae	Chlamydia/Chlamydophila group	7510	36.2716	-5.031	ER	1	1044459	1051969	0.719032533	0.713899364	Others
GCA_000012125.1	NC_007429.1	Chlamydia trachomatis A/HAR-13	Chlamydia trachomatis A/HAR-13, complete sequence	Chlamydiota	Chlamydiia	Chlamydiales	Chlamydiaceae	Chlamydia/Chlamydophila group	1044459	41.3026	0.0	chromosome	1	1044459	1051969	100.0	99.28610064	Others
GCA_000012165.2	CP000056.2	Streptococcus pyogenes MGAS6180	Streptococcus pyogenes MGAS6180 chromosome_complete genome	Bacillota	Bacilli	Lactobacillales	Streptococcaceae	Streptococcus	1897578	38.35368	0.0	chromosome	0	1897578	1897578	100.0	100.0	Bacillota
GCA_000012185.1	NC_007146.2	Haemophilus influenzae 86-028NP	Haemophilus influenzae 86-028NP, complete sequence	Pseudomonadota	Gammaproteobacteria	Pasteurellales	Pasteurellaceae	Haemophilus	1914490	38.1567	0.0	chromosome	0	1914490	1914490	100.0	100.0	Pseudomonadota
GCA_000012205.1	NC_007274.1	Pseudomonas savastanoi pv. phaseolicola 1448A	Pseudomonas savastanoi pv. phaseolicola 1448A plasmid large, complete sequence	Pseudomonadota	Gammaproteobacteria	Pseudomonadales	Pseudomonadaceae	Pseudomonas	131950	54.1084	-3.9066	ER	2	5928787	6112448	2.225581725	2.158709571	Pseudomonadota
GCA_000012205.1	NC_007275.1	Pseudomonas savastanoi pv. phaseolicola 1448A	Pseudomonas savastanoi pv. phaseolicola 1448A plasmid small, complete sequence	Pseudomonadota	Gammaproteobacteria	Pseudomonadales	Pseudomonadaceae	Pseudomonas	51711	55.9591	-2.0559	ER	2	5928787	6112448	0.87220202	0.845994927	Pseudomonadota
GCA_000012205.1	NC_005773.3	Pseudomonas savastanoi pv. phaseolicola 1448A	Pseudomonas savastanoi pv. phaseolicola 1448A, complete sequence	Pseudomonadota	Gammaproteobacteria	Pseudomonadales	Pseudomonadaceae	Pseudomonas	5928787	58.015	0.0	chromosome	2	5928787	6112448	100.0	96.9952955	Pseudomonadota
GCA_000012225.1	NC_007719.1	Aster yellows witches'-broom phytoplasma AYWB	Aster yellows witches'-broom phytoplasma AYWB plasmid pAYWB-III, complete sequence	Mycoplasmatota	Mollicutes	Acholeplasmatales	Acholeplasmataceae	Candidatus Phytoplasma	5104	21.7672	-5.1191	ER	4	706569	723970	0.722363987	0.705001588	Others
GCA_000012225.1	NC_007718.1	Aster yellows witches'-broom phytoplasma AYWB	Aster yellows witches'-broom phytoplasma AYWB plasmid pAYWB-II, complete sequence	Mycoplasmatota	Mollicutes	Acholeplasmatales	Acholeplasmataceae	Candidatus Phytoplasma	4009	23.9461	-2.9402	ER	4	706569	723970	0.567389738	0.553752227	Others
GCA_000012225.1	NC_007716.1	Aster yellows witches'-broom phytoplasma AYWB	Aster yellows witches'-broom phytoplasma AYWB, complete sequence	Mycoplasmatota	Mollicutes	Acholeplasmatales	Acholeplasmataceae	Candidatus Phytoplasma	706569	26.8863	0.0	chromosome	4	706569	723970	100.0	97.59644737	Others
GCA_000012225.1	NC_007720.1	Aster yellows witches'-broom phytoplasma AYWB	Aster yellows witches'-broom phytoplasma AYWB plasmid pAYWB-IV, complete sequence	Mycoplasmatota	Mollicutes	Acholeplasmatales	Acholeplasmataceae	Candidatus Phytoplasma	4316	24.3513	-2.535	ER	4	706569	723970	0.61083914	0.596157299	Others
GCA_000012225.1	NC_007717.1	Aster yellows witches'-broom phytoplasma AYWB	Aster yellows witches'-broom phytoplasma AYWB plasmid pAYWB-I, complete sequence	Mycoplasmatota	Mollicutes	Acholeplasmatales	Acholeplasmataceae	Candidatus Phytoplasma	3972	25.6042	-1.2821	ER	4	706569	723970	0.562153166	0.548641518	Others
GCA_000012245.1	NC_007005.1	Pseudomonas syringae pv. syringae B728a	Pseudomonas syringae pv. syringae B728a, complete sequence	Pseudomonadota	Gammaproteobacteria	Pseudomonadales	Pseudomonadaceae	Pseudomonas	6093698	59.2328	0.0	chromosome	0	6093698	6093698	100.0	100.0	Pseudomonadota
GCA_000012265.1	NC_004129.6	Pseudomonas protegens Pf-5	Pseudomonas protegens Pf-5, complete sequence	Pseudomonadota	Gammaproteobacteria	Pseudomonadales	Pseudomonadaceae	Pseudomonas	7074893	63.3049	0.0	chromosome	0	7074893	7074893	100.0	100.0	Pseudomonadota
GCA_000012305.1	NC_007204.1	Psychrobacter arcticus 273-4	Psychrobacter arcticus 273-4, complete sequence	Pseudomonadota	Gammaproteobacteria	Moraxellales	Moraxellaceae	Psychrobacter	2650701	42.8002	0.0	chromosome	0	2650701	2650701	100.0	100.0	Pseudomonadota
GCA_000012325.1	NC_003910.7	Colwellia psychrerythraea 34H	Colwellia psychrerythraea 34H, complete sequence	Pseudomonadota	Gammaproteobacteria	Alteromonadales	Colwelliaceae	Colwellia	5373180	38.0054	0.0	chromosome	0	5373180	5373180	100.0	100.0	Pseudomonadota
GCA_000012345.1	NC_007205.1	Candidatus Pelagibacter ubique HTCC1062	Candidatus Pelagibacter ubique HTCC1062, complete sequence	Pseudomonadota	Alphaproteobacteria	Candidatus Pelagibacterales	Candidatus Pelagibacteraceae	Candidatus Pelagibacter	1308759	29.6831	0.0	chromosome	0	1308759	1308759	100.0	100.0	Pseudomonadota
GCA_000012365.1	NC_007651.1	Burkholderia thailandensis E264	Burkholderia thailandensis E264 chromosome I, complete sequence	Pseudomonadota	Betaproteobacteria	Burkholderiales	Burkholderiaceae	Burkholderia	3809201	67.2862	0.0	chromosome	1	3809201	6723972	100.0	56.65105387	Pseudomonadota
GCA_000012365.1	NC_007650.1	Burkholderia thailandensis E264	Burkholderia thailandensis E264 chromosome II, complete sequence	Pseudomonadota	Betaproteobacteria	Burkholderiales	Burkholderiaceae	Burkholderia	2914771	68.075	0.7888	ER	1	3809201	6723972	76.5192228	43.34894613	Pseudomonadota
GCA_000012385.1	NC_007940.1	Rickettsia bellii RML369-C	Rickettsia bellii RML369-C, complete sequence	Pseudomonadota	Alphaproteobacteria	Rickettsiales	Rickettsiaceae	Rickettsieae	1522076	31.6459	0.0	chromosome	0	1522076	1522076	100.0	100.0	Pseudomonadota
GCA_000012405.1	NC_007333.1	Thermobifida fusca YX	Thermobifida fusca YX, complete sequence	Actinomycetota	Actinomycetes	Streptosporangiales	Nocardiopsidaceae	Thermobifida	3642249	67.5029	0.0	chromosome	0	3642249	3642249	100.0	100.0	Actinomycetota
GCA_000012445.1	NC_007492.2	Pseudomonas fluorescens Pf0-1	Pseudomonas fluorescens Pf0-1, complete sequence	Pseudomonadota	Gammaproteobacteria	Pseudomonadales	Pseudomonadaceae	Pseudomonas	6438405	60.521	0.0	chromosome	0	6438405	6438405	100.0	100.0	Pseudomonadota
GCA_000012465.1	NC_007335.2	Prochlorococcus marinus str. NATL2A	Prochlorococcus marinus str. NATL2A, complete sequence	Cyanobacteriota	Cyanophyceae	Synechococcales	Prochlorococcaceae	Prochlorococcus	1842899	35.123	0.0	chromosome	0	1842899	1842899	100.0	100.0	Others
GCA_000012485.1	NC_007512.1	Pelodictyon luteolum DSM 273	Pelodictyon luteolum DSM 273, complete sequence	Chlorobiota	Chlorobiia	Chlorobiales	Chlorobiaceae	Chlorobium/Pelodictyon group	2364842	57.33	0.0	chromosome	0	2364842	2364842	100.0	100.0	Others
GCA_000012505.1	NC_007513.1	Synechococcus sp. CC9902	Synechococcus sp. CC9902, complete sequence	Cyanobacteriota	Cyanophyceae	Synechococcales	Synechococcaceae	Synechococcus	2234828	54.1645	0.0	chromosome	0	2234828	2234828	100.0	100.0	Others
GCA_000012525.1	NC_007604.1	Synechococcus elongatus PCC 7942 = FACHB-805	Synechococcus elongatus PCC 7942 = FACHB-805, complete sequence	Cyanobacteriota	Cyanophyceae	Synechococcales	Synechococcaceae	Synechococcus	2695903	55.47	0.0	chromosome	1	2695903	2742269	100.0	98.30921037	Others
GCA_000012525.1	NC_007595.1	Synechococcus elongatus PCC 7942 = FACHB-805	Synechococcus elongatus PCC 7942 = FACHB-805 plasmid 1, complete sequence	Cyanobacteriota	Cyanophyceae	Synechococcales	Synechococcaceae	Synechococcus	46366	52.8879	-2.5821	ER	1	2695903	2742269	1.719869001	1.690789634	Others
GCA_000012565.1	NC_007354.1	Ehrlichia canis str. Jake	Ehrlichia canis str. Jake, complete sequence	Pseudomonadota	Alphaproteobacteria	Rickettsiales	Anaplasmataceae	Ehrlichia	1315030	28.9577	0.0	chromosome	0	1315030	1315030	100.0	100.0	Pseudomonadota
GCA_000012625.1	NC_007516.1	Synechococcus sp. CC9605	Synechococcus sp. CC9605, complete sequence	Cyanobacteriota	Cyanophyceae	Synechococcales	Synechococcaceae	Synechococcus	2510659	59.2176	0.0	chromosome	0	2510659	2510659	100.0	100.0	Others
GCA_000012645.1	NC_007577.1	Prochlorococcus marinus str. MIT 9312	Prochlorococcus marinus str. MIT 9312, complete sequence	Cyanobacteriota	Cyanophyceae	Synechococcales	Prochlorococcaceae	Prochlorococcus	1709204	31.2105	0.0	chromosome	0	1709204	1709204	100.0	100.0	Others
GCA_000012665.1	NC_007519.1	Oleidesulfovibrio alaskensis G20	Oleidesulfovibrio alaskensis G20, complete sequence	Thermodesulfobacteriota	Desulfovibrionia	Desulfovibrionales	Desulfovibrionaceae	Oleidesulfovibrio	3730232	57.8361	0.0	chromosome	0	3730232	3730232	100.0	100.0	Others
GCA_000012685.1	NC_008095.1	Myxococcus xanthus DK 1622	Myxococcus xanthus DK 1622, complete sequence	Myxococcota	Myxococcia	Myxococcales	Myxococcaceae	Myxococcus	9139763	68.8912	0.0	chromosome	0	9139763	9139763	100.0	100.0	Others
GCA_000012705.1	NC_007432.1	Streptococcus agalactiae A909	Streptococcus agalactiae A909, complete sequence	Bacillota	Bacilli	Lactobacillales	Streptococcaceae	Streptococcus	2127839	35.6224	0.0	chromosome	0	2127839	2127839	100.0	100.0	Bacillota
GCA_000012725.1	NC_007406.1	Nitrobacter winogradskyi Nb-255	Nitrobacter winogradskyi Nb-255, complete sequence	Pseudomonadota	Alphaproteobacteria	Hyphomicrobiales	Nitrobacteraceae	Nitrobacter	3402093	62.049	0.0	chromosome	0	3402093	3402093	100.0	100.0	Pseudomonadota
GCA_000012745.1	NC_007404.1	Thiobacillus denitrificans ATCC 25259	Thiobacillus denitrificans ATCC 25259, complete sequence	Pseudomonadota	Betaproteobacteria	Nitrosomonadales	Thiobacillaceae	Thiobacillus	2909809	66.0672	0.0	chromosome	0	2909809	2909809	100.0	100.0	Pseudomonadota
GCA_000012765.1	NC_007633.1	Mycoplasma capricolum subsp. capricolum ATCC 27343	Mycoplasma capricolum subsp. capricolum ATCC 27343, complete sequence	Mycoplasmatota	Mollicutes	Mycoplasmatales	Mycoplasmataceae	Mycoplasma	1010023	23.7704	0.0	chromosome	0	1010023	1010023	100.0	100.0	Others
GCA_000012785.1	NC_007435.1	Burkholderia pseudomallei 1710b	Burkholderia pseudomallei 1710b chromosome II, complete sequence	Pseudomonadota	Betaproteobacteria	Burkholderiales	Burkholderiaceae	Burkholderia	3181762	68.4608	0.8548	ER	1	4126292	7308054	77.10947262	43.53774616	Pseudomonadota
GCA_000012785.1	NC_007434.1	Burkholderia pseudomallei 1710b	Burkholderia pseudomallei 1710b chromosome I, complete sequence	Pseudomonadota	Betaproteobacteria	Burkholderiales	Burkholderiaceae	Burkholderia	4126292	67.606	0.0	chromosome	1	4126292	7308054	100.0	56.46225384	Pseudomonadota
GCA_000012805.1	NC_007484.1	Nitrosococcus oceani ATCC 19707	Nitrosococcus oceani ATCC 19707, complete sequence	Pseudomonadota	Gammaproteobacteria	Chromatiales	Chromatiaceae	Nitrosococcus	3481691	50.3176	0.0	chromosome	1	3481691	3522111	100.0	98.85239278	Pseudomonadota
GCA_000012805.1	NC_007483.1	Nitrosococcus oceani ATCC 19707	Nitrosococcus oceani ATCC 19707 plasmid A, complete sequence	Pseudomonadota	Gammaproteobacteria	Chromatiales	Chromatiaceae	Nitrosococcus	40420	52.4344	2.1168	ER	1	3481691	3522111	1.160930134	1.147607216	Pseudomonadota
GCA_000012825.1	NC_009614.1	Phocaeicola vulgatus ATCC 8482	Phocaeicola vulgatus ATCC 8482, complete sequence	Bacteroidota	Bacteroidia	Bacteroidales	Bacteroidaceae	Phocaeicola	5163189	42.2015	0.0	chromosome	0	5163189	5163189	100.0	100.0	Bacteroidota
GCA_000012845.1	NC_009615.1	Parabacteroides distasonis ATCC 8503	Parabacteroides distasonis ATCC 8503, complete sequence	Bacteroidota	Bacteroidia	Bacteroidales	Tannerellaceae	Parabacteroides	4811379	45.0596	0.0	chromosome	0	4811379	4811379	100.0	100.0	Bacteroidota
GCA_000012865.1	NC_007503.1	Carboxydothermus hydrogenoformans Z-2901	Carboxydothermus hydrogenoformans Z-2901, complete sequence	Bacillota	Clostridia	Thermoanaerobacterales	Thermoanaerobacteraceae	Carboxydothermus	2401520	42.0497	0.0	chromosome	0	2401520	2401520	100.0	100.0	Bacillota
GCA_000012885.1	NC_007498.2	Syntrophotalea carbinolica DSM 2380	Syntrophotalea carbinolica DSM 2380, complete sequence	Thermodesulfobacteriota	Desulfuromonadia	Desulfuromonadales	Syntrophotaleaceae	Syntrophotalea	3665893	55.1137	0.0	chromosome	0	3665893	3665893	100.0	100.0	Others
GCA_000012925.1	NC_007515.1	Geobacter metallireducens GS-15	Geobacter metallireducens GS-15 plasmid unnamed, complete sequence	Thermodesulfobacteriota	Desulfuromonadia	Geobacterales	Geobacteraceae	Geobacter	13762	52.4778	-7.0317	ER	1	3997420	4011182	0.344272055	0.343090889	Others
GCA_000012925.1	NC_007517.1	Geobacter metallireducens GS-15	Geobacter metallireducens GS-15, complete sequence	Thermodesulfobacteriota	Desulfuromonadia	Geobacterales	Geobacteraceae	Geobacter	3997420	59.5095	0.0	chromosome	1	3997420	4011182	100.0	99.65690911	Others
GCA_000012945.1	NC_007509.1	Burkholderia lata	Burkholderia lata chromosome 3, complete sequence	Pseudomonadota	Betaproteobacteria	Burkholderiales	Burkholderiaceae	Burkholderia	1395069	65.2748	-0.9303	ER	2	3694126	8676277	37.7645213	16.07912011	Pseudomonadota
GCA_000012945.1	NC_007511.1	Burkholderia lata	Burkholderia lata chromosome 2, complete sequence	Pseudomonadota	Betaproteobacteria	Burkholderiales	Burkholderiaceae	Burkholderia	3587082	66.7298	0.5247	ER	2	3694126	8676277	97.10231865	41.34356245	Pseudomonadota
GCA_000012945.1	NC_007510.1	Burkholderia lata	Burkholderia lata chromosome 1, complete sequence	Pseudomonadota	Betaproteobacteria	Burkholderiales	Burkholderiaceae	Burkholderia	3694126	66.2051	0.0	chromosome	2	3694126	8676277	100.0	42.57731744	Pseudomonadota
GCA_000012965.1	NC_007575.1	Sulfurimonas denitrificans DSM 1251	Sulfurimonas denitrificans DSM 1251, complete sequence	Campylobacterota	Epsilonproteobacteria	Campylobacterales	Sulfurimonadaceae	Sulfurimonas	2201561	34.462	0.0	chromosome	0	2201561	2201561	100.0	100.0	Others
GCA_000012985.1	NC_007645.1	Hahella chejuensis KCTC 2396	Hahella chejuensis KCTC 2396, complete sequence	Pseudomonadota	Gammaproteobacteria	Oceanospirillales	Hahellaceae	Hahella	7215267	53.8697	0.0	chromosome	0	7215267	7215267	100.0	100.0	Pseudomonadota
GCA_000013005.1	NC_007722.1	Erythrobacter litoralis HTCC2594	Erythrobacter litoralis HTCC2594, complete sequence	Pseudomonadota	Alphaproteobacteria	Sphingomonadales	Erythrobacteraceae	Erythrobacter/Porphyrobacter group	3052398	63.0685	0.0	chromosome	0	3052398	3052398	100.0	100.0	Pseudomonadota
GCA_000013025.1	NC_008358.1	Hyphomonas neptunium ATCC 15444	Hyphomonas neptunium ATCC 15444, complete sequence	Pseudomonadota	Alphaproteobacteria	Hyphomonadales	Hyphomonadaceae	Hyphomonas	3705021	61.9303	0.0	chromosome	0	3705021	3705021	100.0	100.0	Pseudomonadota
GCA_000013045.1	NC_007678.1	Salinibacter ruber DSM 13855	Salinibacter ruber DSM 13855 plasmid pSR35, complete sequence	Rhodothermota	Rhodothermia	Rhodothermales	Salinibacteraceae	Salinibacter	35505	57.9411	-8.2756	ER	1	3551823	3587328	0.999627515	0.989733863	Others
GCA_000013045.1	NC_007677.1	Salinibacter ruber DSM 13855	Salinibacter ruber DSM 13855, complete sequence	Rhodothermota	Rhodothermia	Rhodothermales	Salinibacteraceae	Salinibacter	3551823	66.2167	0.0	chromosome	1	3551823	3587328	100.0	99.01026614	Others
GCA_000013085.1	NC_007641.1	Rhodospirillum rubrum ATCC 11170	Rhodospirillum rubrum ATCC 11170 plasmid unnamed, complete sequence	Pseudomonadota	Alphaproteobacteria	Rhodospirillales	Rhodospirillaceae	Rhodospirillum	53732	59.7707	-5.6773	ER	1	4352825	4406557	1.234416729	1.219364688	Pseudomonadota
GCA_000013085.1	NC_007643.1	Rhodospirillum rubrum ATCC 11170	Rhodospirillum rubrum ATCC 11170, complete sequence	Pseudomonadota	Alphaproteobacteria	Rhodospirillales	Rhodospirillaceae	Rhodospirillum	4352825	65.448	0.0	chromosome	1	4352825	4406557	100.0	98.78063531	Pseudomonadota
GCA_000013125.1	NC_007797.1	Anaplasma phagocytophilum str. HZ	Anaplasma phagocytophilum str. HZ, complete sequence	Pseudomonadota	Alphaproteobacteria	Rickettsiales	Anaplasmataceae	Anaplasma	1471282	41.6359	0.0	chromosome	0	1471282	1471282	100.0	100.0	Pseudomonadota
GCA_000013145.1	NC_007799.1	Ehrlichia chaffeensis str. Arkansas	Ehrlichia chaffeensis str. Arkansas, complete sequence	Pseudomonadota	Alphaproteobacteria	Rickettsiales	Anaplasmataceae	Ehrlichia	1176248	30.1007	0.0	chromosome	0	1176248	1176248	100.0	100.0	Pseudomonadota
GCA_000013165.1	NC_007798.1	Neorickettsia sennetsu str. Miyayama	Neorickettsia sennetsu str. Miyayama, complete sequence	Pseudomonadota	Alphaproteobacteria	Rickettsiales	Anaplasmataceae	Neorickettsia	859006	41.0843	0.0	chromosome	0	859006	859006	100.0	100.0	Pseudomonadota
GCA_000013205.1	NC_007775.1	Synechococcus sp. JA-3-3Ab	Synechococcus sp. JA-3-3Ab, complete sequence	Cyanobacteriota	Cyanophyceae	Synechococcales	Synechococcaceae	Synechococcus	2932766	60.2373	0.0	chromosome	0	2932766	2932766	100.0	100.0	Others
GCA_000013225.1	NC_007776.1	Synechococcus sp. JA-2-3B'a(2-13)	Synechococcus sp. JA-2-3B'a(2-13), complete sequence	Cyanobacteriota	Cyanophyceae	Synechococcales	Synechococcaceae	Synechococcus	3046682	58.4503	0.0	chromosome	0	3046682	3046682	100.0	100.0	Others
GCA_000013245.1	NC_008087.1	Helicobacter pylori HPAG1	Helicobacter pylori HPAG1 plasmid pHPAG1, complete sequence	Campylobacterota	Epsilonproteobacteria	Campylobacterales	Helicobacteraceae	Helicobacter	9370	36.3927	-2.6898	ER	1	1596366	1605736	0.586958129	0.583533034	Others
GCA_000013245.1	NC_008086.1	Helicobacter pylori HPAG1	Helicobacter pylori HPAG1, complete sequence	Campylobacterota	Epsilonproteobacteria	Campylobacterales	Helicobacteraceae	Helicobacter	1596366	39.0825	0.0	chromosome	1	1596366	1605736	100.0	99.41646697	Others
GCA_000013265.1	NC_007946.1	Escherichia coli UTI89	Escherichia coli UTI89, complete sequence	Pseudomonadota	Gammaproteobacteria	Enterobacterales	Enterobacteriaceae	Escherichia	5065741	50.6042	0.0	chromosome	1	5065741	5179971	100.0	97.7947753	Pseudomonadota
GCA_000013265.1	NC_007941.1	Escherichia coli UTI89	Escherichia coli UTI89 plasmid pUTI89, complete sequence	Pseudomonadota	Gammaproteobacteria	Enterobacterales	Enterobacteriaceae	Escherichia	114230	51.0251	0.4209	ER	1	5065741	5179971	2.254951447	2.205224701	Pseudomonadota
GCA_000013285.1	NC_008261.1	Clostridium perfringens ATCC 13124	Clostridium perfringens ATCC 13124, complete sequence	Bacillota	Clostridia	Eubacteriales	Clostridiaceae	Clostridium	3256683	28.3792	0.0	chromosome	0	3256683	3256683	100.0	100.0	Bacillota
GCA_000013305.1	NC_008253.1	Escherichia coli 536	Escherichia coli 536, complete sequence	Pseudomonadota	Gammaproteobacteria	Enterobacterales	Enterobacteriaceae	Escherichia	4938920	50.5175	0.0	chromosome	0	4938920	4938920	100.0	100.0	Pseudomonadota
GCA_000013325.1	NC_009427.1	Novosphingobium aromaticivorans DSM 12444	Novosphingobium aromaticivorans DSM 12444 plasmid pNL2, complete sequence	Pseudomonadota	Alphaproteobacteria	Sphingomonadales	Sphingomonadaceae	Novosphingobium	487268	65.9011	0.7483	ER	2	3561584	4233314	13.681216	11.51032028	Pseudomonadota
GCA_000013325.1	NC_007794.1	Novosphingobium aromaticivorans DSM 12444	Novosphingobium aromaticivorans DSM 12444, complete sequence	Pseudomonadota	Alphaproteobacteria	Sphingomonadales	Sphingomonadaceae	Novosphingobium	3561584	65.1528	0.0	chromosome	2	3561584	4233314	100.0	84.13228974	Pseudomonadota
GCA_000013325.1	NC_009426.1	Novosphingobium aromaticivorans DSM 12444	Novosphingobium aromaticivorans DSM 12444 plasmid pNL1, complete sequence	Pseudomonadota	Alphaproteobacteria	Sphingomonadales	Sphingomonadaceae	Novosphingobium	184462	62.2529	-2.8999	ER	2	3561584	4233314	5.179212395	4.357389979	Pseudomonadota
GCA_000013345.1	NC_007777.1	Frankia casuarinae	Frankia casuarinae, complete sequence	Actinomycetota	Actinomycetes	Frankiales	Frankiaceae	Frankia	5433628	70.0788	0.0	chromosome	0	5433628	5433628	100.0	100.0	Actinomycetota
GCA_000013365.1	NC_007778.1	Rhodopseudomonas palustris HaA2	Rhodopseudomonas palustris HaA2, complete sequence	Pseudomonadota	Alphaproteobacteria	Hyphomicrobiales	Nitrobacteraceae	Rhodopseudomonas	5331656	66.0384	0.0	chromosome	0	5331656	5331656	100.0	100.0	Pseudomonadota
GCA_000013385.1	NC_007760.1	Anaeromyxobacter dehalogenans 2CP-C	Anaeromyxobacter dehalogenans 2CP-C, complete sequence	Myxococcota	Myxococcia	Myxococcales	Anaeromyxobacteraceae	Anaeromyxobacter	5013479	74.9053	0.0	chromosome	0	5013479	5013479	100.0	100.0	Others
GCA_000013405.1	NC_007759.1	Syntrophus aciditrophicus SB	Syntrophus aciditrophicus SB, complete sequence	Thermodesulfobacteriota	Syntrophia	Syntrophales	Syntrophaceae	Syntrophus	3179300	51.46	0.0	chromosome	0	3179300	3179300	100.0	100.0	Others
GCA_000013425.1	NC_007795.1	Staphylococcus aureus subsp. aureus NCTC 8325	Staphylococcus aureus subsp. aureus NCTC 8325 chromosome, complete genome	Bacillota	Bacilli	Bacillales	Staphylococcaceae	Staphylococcus	2821361	32.8683	0.0	chromosome	0	2821361	2821361	100.0	100.0	Bacillota
GCA_000013465.1	NC_007793.1	Staphylococcus aureus subsp. aureus USA300_FPR3757	Staphylococcus aureus subsp. aureus USA300_FPR3757, complete sequence	Bacillota	Bacilli	Bacillales	Staphylococcaceae	Staphylococcus	2872769	32.751	0.0	chromosome	3	2872769	2917469	100.0	98.46785004	Bacillota
GCA_000013465.1	NC_007791.1	Staphylococcus aureus subsp. aureus USA300_FPR3757	Staphylococcus aureus subsp. aureus USA300_FPR3757 plasmid pUSA02, complete sequence	Bacillota	Bacilli	Bacillales	Staphylococcaceae	Staphylococcus	4439	30.0068	-2.7442	ER	3	2872769	2917469	0.154519907	0.152152431	Bacillota
GCA_000013465.1	NC_007790.1	Staphylococcus aureus subsp. aureus USA300_FPR3757	Staphylococcus aureus subsp. aureus USA300_FPR3757 plasmid pUSA01, complete sequence	Bacillota	Bacilli	Bacillales	Staphylococcaceae	Staphylococcus	3125	28.736	-4.015	ER	3	2872769	2917469	0.108780066	0.107113392	Bacillota
GCA_000013465.1	NC_007792.1	Staphylococcus aureus subsp. aureus USA300_FPR3757	Staphylococcus aureus subsp. aureus USA300_FPR3757 plasmid pUSA03, complete sequence	Bacillota	Bacilli	Bacillales	Staphylococcaceae	Staphylococcus	37136	28.6676	-4.0834	ER	3	2872769	2917469	1.292690084	1.272884133	Bacillota
GCA_000013485.1	NC_008021.1	Streptococcus pyogenes MGAS9429	Streptococcus pyogenes MGAS9429, complete sequence	Bacillota	Bacilli	Lactobacillales	Streptococcaceae	Streptococcus	1836467	38.538	0.0	chromosome	0	1836467	1836467	100.0	100.0	Bacillota
GCA_000013565.1	NC_007801.1	Jannaschia sp. CCS1	Jannaschia sp. CCS1 plasmid p1, complete sequence	Pseudomonadota	Alphaproteobacteria	Rhodobacterales	Roseobacteraceae	Jannaschia	86072	57.8144	-4.5178	ER	1	4317977	4404049	1.993340863	1.954383341	Pseudomonadota
GCA_000013565.1	NC_007802.1	Jannaschia sp. CCS1	Jannaschia sp. CCS1, complete sequence	Pseudomonadota	Alphaproteobacteria	Rhodobacterales	Roseobacteraceae	Jannaschia	4317977	62.3322	0.0	chromosome	1	4317977	4404049	100.0	98.04561666	Pseudomonadota
GCA_000013585.1	NC_008258.1	Shigella flexneri 5 str. 8401	Shigella flexneri 5 str. 8401, complete sequence	Pseudomonadota	Gammaproteobacteria	Enterobacterales	Enterobacteriaceae	Shigella	4574284	50.9177	0.0	chromosome	0	4574284	4574284	100.0	100.0	Pseudomonadota
GCA_000013605.1	NC_007901.1	Rhodoferax ferrireducens T118	Rhodoferax ferrireducens T118 plasmid unnamed1, complete sequence	Pseudomonadota	Betaproteobacteria	Burkholderiales	Comamonadaceae	Rhodoferax	257447	54.4104	-5.4689	ER	1	4712337	4969784	5.463255281	5.180245258	Pseudomonadota
GCA_000013605.1	NC_007908.1	Rhodoferax ferrireducens T118	Rhodoferax ferrireducens T118, complete sequence	Pseudomonadota	Betaproteobacteria	Burkholderiales	Comamonadaceae	Rhodoferax	4712337	59.8793	0.0	chromosome	1	4712337	4969784	100.0	94.81975474	Pseudomonadota
GCA_000013625.1	NC_009659.1	Janthinobacterium sp. Marseille	Janthinobacterium sp. Marseille, complete sequence	Pseudomonadota	Betaproteobacteria	Burkholderiales	Oxalobacteraceae	Janthinobacterium	4110251	54.2342	0.0	chromosome	0	4110251	4110251	100.0	100.0	Pseudomonadota
GCA_000013645.1	NC_007951.1	Paraburkholderia xenovorans LB400	Paraburkholderia xenovorans LB400 chromosome 1, complete sequence	Pseudomonadota	Betaproteobacteria	Burkholderiales	Burkholderiaceae	Paraburkholderia	4895836	62.7559	0.0	chromosome	2	4895836	9731138	100.0	50.31103248	Pseudomonadota
GCA_000013645.1	NC_007952.1	Paraburkholderia xenovorans LB400	Paraburkholderia xenovorans LB400 chromosome 2, complete sequence	Pseudomonadota	Betaproteobacteria	Burkholderiales	Burkholderiaceae	Paraburkholderia	3363523	62.8355	0.0796	ER	2	4895836	9731138	68.70170896	34.56453911	Pseudomonadota
GCA_000013645.1	NC_007953.1	Paraburkholderia xenovorans LB400	Paraburkholderia xenovorans LB400 chromosome 3, complete sequence	Pseudomonadota	Betaproteobacteria	Burkholderiales	Burkholderiaceae	Paraburkholderia	1471779	61.7271	-1.0288	ER	2	4895836	9731138	30.06185256	15.12442841	Pseudomonadota
GCA_000013665.1	NC_007912.1	Saccharophagus degradans 2-40	Saccharophagus degradans 2-40, complete sequence	Pseudomonadota	Gammaproteobacteria	Cellvibrionales	Cellvibrionaceae	Saccharophagus	5057531	45.8261	0.0	chromosome	0	5057531	5057531	100.0	100.0	Pseudomonadota
GCA_000013705.1	NC_007947.1	Methylobacillus flagellatus KT	Methylobacillus flagellatus KT, complete sequence	Pseudomonadota	Betaproteobacteria	Nitrosomonadales	Methylophilaceae	Methylobacillus	2971517	55.7191	0.0	chromosome	0	2971517	2971517	100.0	100.0	Pseudomonadota
GCA_000013765.1	NC_007954.1	Shewanella denitrificans OS217	Shewanella denitrificans OS217, complete sequence	Pseudomonadota	Gammaproteobacteria	Alteromonadales	Shewanellaceae	Shewanella	4545906	45.1492	0.0	chromosome	0	4545906	4545906	100.0	100.0	Pseudomonadota
GCA_000013785.1	NC_009434.1	Stutzerimonas stutzeri A1501	Stutzerimonas stutzeri A1501, complete sequence	Pseudomonadota	Gammaproteobacteria	Pseudomonadales	Pseudomonadaceae	Stutzerimonas	4567418	63.8785	0.0	chromosome	0	4567418	4567418	100.0	100.0	Pseudomonadota
GCA_000013805.1	NC_008118.1	Yersinia pestis Nepal516	Yersinia pestis Nepal516 plasmid pMT, complete sequence	Pseudomonadota	Gammaproteobacteria	Enterobacterales	Yersiniaceae	Yersinia	100918	50.1625	2.5785	ER	2	4534590	4646286	2.225515427	2.172014379	Pseudomonadota
GCA_000013805.1	NC_008149.1	Yersinia pestis Nepal516	Yersinia pestis Nepal516, complete sequence	Pseudomonadota	Gammaproteobacteria	Enterobacterales	Yersiniaceae	Yersinia	4534590	47.584	0.0	chromosome	2	4534590	4646286	100.0	97.5960154	Pseudomonadota
GCA_000013805.1	NC_008119.1	Yersinia pestis Nepal516	Yersinia pestis Nepal516 plasmid pPCP, complete sequence	Pseudomonadota	Gammaproteobacteria	Enterobacterales	Yersiniaceae	Yersinia	10778	45.4351	-2.1489	ER	2	4534590	4646286	0.237684113	0.231970223	Pseudomonadota
GCA_000013825.1	NC_008120.1	Yersinia pestis Antiqua	Yersinia pestis Antiqua plasmid pMT, complete sequence	Pseudomonadota	Gammaproteobacteria	Enterobacterales	Yersiniaceae	Yersinia	96471	50.24	2.5388	ER	3	4702289	4879836	2.051575307	1.976931192	Pseudomonadota
GCA_000013825.1	NC_008121.1	Yersinia pestis Antiqua	Yersinia pestis Antiqua plasmid pPCP, complete sequence	Pseudomonadota	Gammaproteobacteria	Enterobacterales	Yersiniaceae	Yersinia	10777	45.4394	-2.2618	ER	3	4702289	4879836	0.229186254	0.220847586	Pseudomonadota
GCA_000013825.1	NC_008122.1	Yersinia pestis Antiqua	Yersinia pestis Antiqua plasmid pCD, complete sequence	Pseudomonadota	Gammaproteobacteria	Enterobacterales	Yersiniaceae	Yersinia	70299	44.8328	-2.8684	ER	3	4702289	4879836	1.49499531	1.440601692	Pseudomonadota
GCA_000013825.1	NC_008150.1	Yersinia pestis Antiqua	Yersinia pestis Antiqua, complete sequence	Pseudomonadota	Gammaproteobacteria	Enterobacterales	Yersiniaceae	Yersinia	4702289	47.7012	0.0	chromosome	3	4702289	4879836	100.0	96.36161953	Pseudomonadota
GCA_000013845.2	NC_008263.1	Clostridium perfringens SM101	Clostridium perfringens SM101 plasmid pSM101A, complete sequence	Bacillota	Clostridia	Eubacteriales	Clostridiaceae	Clostridium	12397	26.6839	-1.5651	ER	2	2897393	2921996	0.427867397	0.424264783	Bacillota
GCA_000013845.2	NC_008264.1	Clostridium perfringens SM101	Clostridium perfringens SM101 plasmid pSM101B, complete sequence	Bacillota	Clostridia	Eubacteriales	Clostridiaceae	Clostridium	12206	25.8234	-2.4256	ER	2	2897393	2921996	0.421275264	0.417728156	Bacillota
GCA_000013845.2	NC_008262.1	Clostridium perfringens SM101	Clostridium perfringens SM101, complete sequence	Bacillota	Clostridia	Eubacteriales	Clostridiaceae	Clostridium	2897393	28.249	0.0	chromosome	2	2897393	2921996	100.0	99.15800706	Bacillota
GCA_000013865.1	NC_007948.1	Polaromonas sp. JS666	Polaromonas sp. JS666, complete sequence	Pseudomonadota	Betaproteobacteria	Burkholderiales	Comamonadaceae	Polaromonas	5200264	62.4723	0.0	chromosome	2	5200264	5898676	100.0	88.15985146	Pseudomonadota
GCA_000013865.1	NC_007949.1	Polaromonas sp. JS666	Polaromonas sp. JS666 plasmid 1, complete sequence	Pseudomonadota	Betaproteobacteria	Burkholderiales	Comamonadaceae	Polaromonas	360405	56.906	-5.5663	ER	2	5200264	5898676	6.930513528	6.109930432	Pseudomonadota
GCA_000013865.1	NC_007950.1	Polaromonas sp. JS666	Polaromonas sp. JS666 plasmid 2, complete sequence	Pseudomonadota	Betaproteobacteria	Burkholderiales	Comamonadaceae	Polaromonas	338007	59.7218	-2.7505	ER	2	5200264	5898676	6.499804625	5.730218103	Pseudomonadota
GCA_000013885.1	NC_007961.1	Nitrobacter hamburgensis X14	Nitrobacter hamburgensis X14 plasmid 3, complete sequence	Pseudomonadota	Alphaproteobacteria	Hyphomicrobiales	Nitrobacteraceae	Nitrobacter	121408	61.6994	-0.0144	ER	3	4406967	5011522	2.754910577	2.422577413	Pseudomonadota
GCA_000013885.1	NC_007960.1	Nitrobacter hamburgensis X14	Nitrobacter hamburgensis X14 plasmid 2, complete sequence	Pseudomonadota	Alphaproteobacteria	Hyphomicrobiales	Nitrobacteraceae	Nitrobacter	188318	61.1922	-0.5216	ER	3	4406967	5011522	4.27318834	3.757700754	Pseudomonadota
GCA_000013885.1	NC_007964.1	Nitrobacter hamburgensis X14	Nitrobacter hamburgensis X14, complete sequence	Pseudomonadota	Alphaproteobacteria	Hyphomicrobiales	Nitrobacteraceae	Nitrobacter	4406967	61.7138	0.0	chromosome	3	4406967	5011522	100.0	87.93669867	Pseudomonadota
GCA_000013885.1	NC_007959.1	Nitrobacter hamburgensis X14	Nitrobacter hamburgensis X14 plasmid 1, complete sequence	Pseudomonadota	Alphaproteobacteria	Hyphomicrobiales	Nitrobacteraceae	Nitrobacter	294829	60.413	-1.3008	ER	3	4406967	5011522	6.69006598	5.883023161	Pseudomonadota
GCA_000013905.1	NC_007969.1	Psychrobacter cryohalolentis K5	Psychrobacter cryohalolentis K5, complete sequence	Pseudomonadota	Gammaproteobacteria	Moraxellales	Moraxellaceae	Psychrobacter	3059876	42.2913	0.0	chromosome	1	3059876	3101097	100.0	98.6707607	Pseudomonadota
GCA_000013905.1	NC_007968.1	Psychrobacter cryohalolentis K5	Psychrobacter cryohalolentis K5 plasmid 1, complete sequence	Pseudomonadota	Gammaproteobacteria	Moraxellales	Moraxellaceae	Psychrobacter	41221	38.2645	-4.0268	ER	1	3059876	3101097	1.347146094	1.329239298	Pseudomonadota
GCA_000013925.1	NC_005916.1	Mycobacterium ulcerans Agy99	Mycobacterium ulcerans Agy99 plasmid pMUM001, complete sequence	Actinomycetota	Actinomycetes	Mycobacteriales	Mycobacteriaceae	Mycobacterium	174155	62.7688	-2.7039	ER	1	5631606	5805761	3.092457107	2.999692891	Actinomycetota
GCA_000013925.1	NC_008611.1	Mycobacterium ulcerans Agy99	Mycobacterium ulcerans Agy99, complete sequence	Actinomycetota	Actinomycetes	Mycobacteriales	Mycobacteriaceae	Mycobacterium	5631606	65.4727	0.0	chromosome	1	5631606	5805761	100.0	97.00030711	Actinomycetota
GCA_000013945.1	NC_008508.1	Leptospira borgpetersenii serovar Hardjo-bovis str. L550	Leptospira borgpetersenii serovar Hardjo-bovis str. L550 chromosome 1, complete sequence	Spirochaetota	Spirochaetia	Leptospirales	Leptospiraceae	Leptospira	3614446	40.2349	0.0	chromosome	1	3614446	3931782	100.0	91.92895232	Spirochaetota
GCA_000013945.1	NC_008509.1	Leptospira borgpetersenii serovar Hardjo-bovis str. L550	Leptospira borgpetersenii serovar Hardjo-bovis str. L550 chromosome 2, complete sequence	Spirochaetota	Spirochaetia	Leptospirales	Leptospiraceae	Leptospira	317336	40.1634	-0.0715	ER	1	3614446	3931782	8.779658072	8.071047683	Spirochaetota
GCA_000013965.1	NC_008510.1	Leptospira borgpetersenii serovar Hardjo-bovis str. JB197	Leptospira borgpetersenii serovar Hardjo-bovis str. JB197 chromosome 1, complete sequence	Spirochaetota	Spirochaetia	Leptospirales	Leptospiraceae	Leptospira	3576473	40.2286	0.0	chromosome	1	3576473	3876235	100.0	92.26667114	Spirochaetota
GCA_000013965.1	NC_008511.1	Leptospira borgpetersenii serovar Hardjo-bovis str. JB197	Leptospira borgpetersenii serovar Hardjo-bovis str. JB197 chromosome 2, complete sequence	Spirochaetota	Spirochaetia	Leptospirales	Leptospiraceae	Leptospira	299762	40.4281	0.1995	ER	1	3576473	3876235	8.381497637	7.733328862	Spirochaetota
GCA_000013985.1	NC_008036.1	Sphingopyxis alaskensis RB2256	Sphingopyxis alaskensis RB2256 F plasmid, complete sequence	Pseudomonadota	Alphaproteobacteria	Sphingomonadales	Sphingomonadaceae	Sphingopyxis	28543	60.3686	-5.1329	ER	1	3345170	3373713	0.853260073	0.846041142	Pseudomonadota
GCA_000013985.1	NC_008048.1	Sphingopyxis alaskensis RB2256	Sphingopyxis alaskensis RB2256, complete sequence	Pseudomonadota	Alphaproteobacteria	Sphingomonadales	Sphingomonadaceae	Sphingopyxis	3345170	65.5015	0.0	chromosome	1	3345170	3373713	100.0	99.15395886	Pseudomonadota
GCA_000014005.1	NC_008009.1	Candidatus Koribacter versatilis Ellin345	Candidatus Koribacter versatilis Ellin345, complete sequence	Acidobacteriota	Terriglobia	Terriglobales	Candidatus Korobacteraceae	Candidatus Korobacter	5650368	58.3838	0.0	chromosome	0	5650368	5650368	100.0	100.0	Others
GCA_000014025.1	NC_009850.1	Aliarcobacter butzleri RM4018	Aliarcobacter butzleri RM4018, complete sequence	Campylobacterota	Epsilonproteobacteria	Campylobacterales	Arcobacteraceae	Aliarcobacter	2341251	27.0452	0.0	chromosome	0	2341251	2341251	100.0	100.0	Others
GCA_000014045.1	NC_008388.1	Roseobacter denitrificans OCh 114	Roseobacter denitrificans OCh 114 plasmid pTB3, complete sequence	Pseudomonadota	Alphaproteobacteria	Rhodobacterales	Roseobacteraceae	Roseobacter	16575	55.0287	-3.94	ER	4	4133097	4331234	0.401030994	0.382685396	Pseudomonadota
GCA_000014045.1	NC_008389.1	Roseobacter denitrificans OCh 114	Roseobacter denitrificans OCh 114 plasmid pTB4, complete sequence	Pseudomonadota	Alphaproteobacteria	Rhodobacterales	Roseobacteraceae	Roseobacter	5824	55.5975	-3.3712	ER	4	4133097	4331234	0.140911283	0.134465143	Pseudomonadota
GCA_000014045.1	NC_008387.1	Roseobacter denitrificans OCh 114	Roseobacter denitrificans OCh 114 plasmid pTB2, complete sequence	Pseudomonadota	Alphaproteobacteria	Rhodobacterales	Roseobacteraceae	Roseobacter	69269	59.2227	0.254	ER	4	4133097	4331234	1.67595873	1.599290179	Pseudomonadota
GCA_000014045.1	NC_008209.1	Roseobacter denitrificans OCh 114	Roseobacter denitrificans OCh 114, complete sequence	Pseudomonadota	Alphaproteobacteria	Rhodobacterales	Roseobacteraceae	Roseobacter	4133097	58.9687	0.0	chromosome	4	4133097	4331234	100.0	95.42539147	Pseudomonadota
GCA_000014045.1	NC_008386.1	Roseobacter denitrificans OCh 114	Roseobacter denitrificans OCh 114 plasmid pTB1, complete sequence	Pseudomonadota	Alphaproteobacteria	Rhodobacterales	Roseobacteraceae	Roseobacter	106469	55.9938	-2.9749	ER	4	4133097	4331234	2.576010193	2.458167811	Pseudomonadota
GCA_000014065.1	NC_008043.1	Ruegeria sp. TM1040	Ruegeria sp. TM1040 megaplasmid, complete sequence	Pseudomonadota	Alphaproteobacteria	Rhodobacterales	Roseobacteraceae	Ruegeria	821788	59.3625	-1.0504	ER	2	3200938	4153699	25.6733495	19.78448607	Pseudomonadota
GCA_000014065.1	NC_008042.1	Ruegeria sp. TM1040	Ruegeria sp. TM1040 plasmid unnamed, complete sequence	Pseudomonadota	Alphaproteobacteria	Rhodobacterales	Roseobacteraceae	Ruegeria	130973	55.6962	-4.7167	ER	2	3200938	4153699	4.091706868	3.153165408	Pseudomonadota
GCA_000014065.1	NC_008044.1	Ruegeria sp. TM1040	Ruegeria sp. TM1040, complete sequence	Pseudomonadota	Alphaproteobacteria	Rhodobacterales	Roseobacteraceae	Ruegeria	3200938	60.4129	0.0	chromosome	2	3200938	4153699	100.0	77.06234852	Pseudomonadota
GCA_000014105.1	NC_010120.1	Neisseria meningitidis 053442	Neisseria meningitidis 053442, complete sequence	Pseudomonadota	Betaproteobacteria	Neisseriales	Neisseriaceae	Neisseria	2153416	51.7003	0.0	chromosome	0	2153416	2153416	100.0	100.0	Pseudomonadota
GCA_000014125.1	NC_008593.1	Clostridium novyi NT	Clostridium novyi NT, complete sequence	Bacillota	Clostridia	Eubacteriales	Clostridiaceae	Clostridium	2547720	28.8557	0.0	chromosome	0	2547720	2547720	100.0	100.0	Bacillota
GCA_000014145.1	NC_008255.1	Cytophaga hutchinsonii ATCC 33406	Cytophaga hutchinsonii ATCC 33406, complete sequence	Bacteroidota	Cytophagia	Cytophagales	Cytophagaceae	Cytophaga	4433218	38.8465	0.0	chromosome	0	4433218	4433218	100.0	100.0	Bacteroidota
GCA_000014185.1	NC_008148.1	Rubrobacter xylanophilus DSM 9941	Rubrobacter xylanophilus DSM 9941, complete sequence	Actinomycetota	Rubrobacteria	Rubrobacterales	Rubrobacteraceae	Rubrobacter	3225748	70.4766	0.0	chromosome	0	3225748	3225748	100.0	100.0	Actinomycetota
GCA_000014205.1	NC_009009.1	Streptococcus sanguinis SK36	Streptococcus sanguinis SK36, complete sequence	Bacillota	Bacilli	Lactobacillales	Streptococcaceae	Streptococcus	2388435	43.4002	0.0	chromosome	0	2388435	2388435	100.0	100.0	Bacillota
GCA_000014225.1	NC_008228.1	Paraglaciecola sp. T6c	Paraglaciecola sp. T6c, complete sequence	Pseudomonadota	Gammaproteobacteria	Alteromonadales	Alteromonadaceae	Paraglaciecola	5187005	44.6161	0.0	chromosome	0	5187005	5187005	100.0	100.0	Pseudomonadota
GCA_000014265.1	NC_008312.1	Trichodesmium erythraeum IMS101	Trichodesmium erythraeum IMS101, complete sequence	Cyanobacteriota	Cyanophyceae	Oscillatoriales	Microcoleaceae	Trichodesmium	7750108	34.1434	0.0	chromosome	0	7750108	7750108	100.0	100.0	Others
GCA_000014285.2	NC_008343.2	Granulibacter bethesdensis CGDNIH1	Granulibacter bethesdensis CGDNIH1, complete sequence	Pseudomonadota	Alphaproteobacteria	Acetobacterales	Acetobacteraceae	Granulibacter	2708434	59.0723	0.0	chromosome	0	2708434	2708434	100.0	100.0	Pseudomonadota
GCA_000014345.1	NC_009879.1	Rickettsia canadensis str. McKiel	Rickettsia canadensis str. McKiel, complete sequence	Pseudomonadota	Alphaproteobacteria	Rickettsiales	Rickettsiaceae	Rickettsieae	1159772	31.0539	0.0	chromosome	0	1159772	1159772	100.0	100.0	Pseudomonadota
GCA_000014365.2	CP000410.2	Streptococcus pneumoniae D39	Streptococcus pneumoniae D39_complete genome	Bacillota	Bacilli	Lactobacillales	Streptococcaceae	Streptococcus	2046116	39.70601	0.0	chromosome	0	2046116	2046116	100.0	100.0	Bacillota
GCA_000014385.1	NC_008528.1	Oenococcus oeni PSU-1	Oenococcus oeni PSU-1, complete sequence	Bacillota	Bacilli	Lactobacillales	Lactobacillaceae	Oenococcus	1780517	37.8889	0.0	chromosome	0	1780517	1780517	100.0	100.0	Bacillota
GCA_000014405.1	NC_008529.1	Lactobacillus delbrueckii subsp. bulgaricus ATCC BAA-365	Lactobacillus delbrueckii subsp. bulgaricus ATCC BAA-365, complete sequence	Bacillota	Bacilli	Lactobacillales	Lactobacillaceae	Lactobacillus	1856951	49.6863	0.0	chromosome	0	1856951	1856951	100.0	100.0	Bacillota
GCA_000014425.1	NC_008530.1	Lactobacillus gasseri ATCC 33323 = JCM 1131	Lactobacillus gasseri ATCC 33323 = JCM 1131, complete sequence	Bacillota	Bacilli	Lactobacillales	Lactobacillaceae	Lactobacillus	1894360	35.2596	0.0	chromosome	0	1894360	1894360	100.0	100.0	Bacillota
GCA_000014445.1	NC_008531.1	Leuconostoc mesenteroides subsp. mesenteroides ATCC 8293	Leuconostoc mesenteroides subsp. mesenteroides ATCC 8293, complete sequence	Bacillota	Bacilli	Lactobacillales	Lactobacillaceae	Leuconostoc	2038396	37.7103	0.0	chromosome	1	2038396	2075763	100.0	98.19984266	Bacillota
GCA_000014445.1	NC_008496.1	Leuconostoc mesenteroides subsp. mesenteroides ATCC 8293	Leuconostoc mesenteroides subsp. mesenteroides ATCC 8293 plasmid pLEUM1, complete sequence	Bacillota	Bacilli	Lactobacillales	Lactobacillaceae	Leuconostoc	37367	35.3922	-2.3181	ER	1	2038396	2075763	1.833157051	1.80015734	Bacillota
GCA_000014465.1	NC_008499.1	Levilactobacillus brevis ATCC 367	Levilactobacillus brevis ATCC 367 plasmid 2, complete sequence	Bacillota	Bacilli	Lactobacillales	Lactobacillaceae	Levilactobacillus	35595	38.5138	-7.7051	ER	2	2291220	2340228	1.553539163	1.521005646	Bacillota
GCA_000014465.1	NC_008498.1	Levilactobacillus brevis ATCC 367	Levilactobacillus brevis ATCC 367 plasmid 1, complete sequence	Bacillota	Bacilli	Lactobacillales	Lactobacillaceae	Levilactobacillus	13413	38.6416	-7.5773	ER	2	2291220	2340228	0.585408647	0.573149283	Bacillota
GCA_000014465.1	NC_008497.1	Levilactobacillus brevis ATCC 367	Levilactobacillus brevis ATCC 367, complete sequence	Bacillota	Bacilli	Lactobacillales	Lactobacillaceae	Levilactobacillus	2291220	46.2189	0.0	chromosome	2	2291220	2340228	100.0	97.90584507	Bacillota
GCA_000014485.1	NC_008500.1	Streptococcus thermophilus LMD-9	Streptococcus thermophilus LMD-9 plasmid 1, complete sequence	Bacillota	Bacilli	Lactobacillales	Streptococcaceae	Streptococcus	4449	36.9971	-2.0841	ER	2	1856368	1864178	0.239661533	0.238657467	Bacillota
GCA_000014485.1	NC_008501.1	Streptococcus thermophilus LMD-9	Streptococcus thermophilus LMD-9 plasmid 2, complete sequence	Bacillota	Bacilli	Lactobacillales	Streptococcaceae	Streptococcus	3361	35.0788	-4.0024	ER	2	1856368	1864178	0.181052464	0.180293942	Bacillota
GCA_000014485.1	NC_008532.1	Streptococcus thermophilus LMD-9	Streptococcus thermophilus LMD-9, complete sequence	Bacillota	Bacilli	Lactobacillales	Streptococcaceae	Streptococcus	1856368	39.0812	0.0	chromosome	2	1856368	1864178	100.0	99.58104859	Bacillota
GCA_000014505.1	NC_008525.1	Pediococcus pentosaceus ATCC 25745	Pediococcus pentosaceus ATCC 25745, complete sequence	Bacillota	Bacilli	Lactobacillales	Lactobacillaceae	Pediococcus	1832387	37.3578	0.0	chromosome	0	1832387	1832387	100.0	100.0	Bacillota
GCA_000014525.1	NC_008502.1	Lacticaseibacillus paracasei ATCC 334	Lacticaseibacillus paracasei ATCC 334 plasmid 1, complete sequence	Bacillota	Bacilli	Lactobacillales	Lactobacillaceae	Lacticaseibacillus	29061	42.163	-4.4565	ER	1	2895264	2924325	1.003742664	0.993767793	Bacillota
GCA_000014525.1	NC_008526.1	Lacticaseibacillus paracasei ATCC 334	Lacticaseibacillus paracasei ATCC 334, complete sequence	Bacillota	Bacilli	Lactobacillales	Lactobacillaceae	Lacticaseibacillus	2895264	46.6195	0.0	chromosome	1	2895264	2924325	100.0	99.00623221	Bacillota
GCA_000014545.1	NC_008505.1	Lactococcus cremoris subsp. cremoris SK11	Lactococcus cremoris subsp. cremoris SK11 plasmid 3, complete sequence	Bacillota	Bacilli	Lactobacillales	Streptococcaceae	Lactococcus	74750	35.4114	-0.4443	ER	5	2438589	2598348	3.065297186	2.876827892	Bacillota
GCA_000014545.1	NC_008507.1	Lactococcus cremoris subsp. cremoris SK11	Lactococcus cremoris subsp. cremoris SK11 plasmid 5, complete sequence	Bacillota	Bacilli	Lactobacillales	Streptococcaceae	Lactococcus	14206	33.5492	-2.3065	ER	5	2438589	2598348	0.582549991	0.546732	Bacillota
GCA_000014545.1	NC_008506.1	Lactococcus cremoris subsp. cremoris SK11	Lactococcus cremoris subsp. cremoris SK11 plasmid 4, complete sequence	Bacillota	Bacilli	Lactobacillales	Streptococcaceae	Lactococcus	47208	34.8352	-1.0205	ER	5	2438589	2598348	1.935873573	1.816846704	Bacillota
GCA_000014545.1	NC_008504.1	Lactococcus cremoris subsp. cremoris SK11	Lactococcus cremoris subsp. cremoris SK11 plasmid 2, complete sequence	Bacillota	Bacilli	Lactobacillales	Streptococcaceae	Lactococcus	9554	30.4375	-5.4182	ER	5	2438589	2598348	0.391783937	0.367695166	Bacillota
GCA_000014545.1	NC_008503.1	Lactococcus cremoris subsp. cremoris SK11	Lactococcus cremoris subsp. cremoris SK11 plasmid 1, complete sequence	Bacillota	Bacilli	Lactobacillales	Streptococcaceae	Lactococcus	14041	34.3708	-1.4849	ER	5	2438589	2598348	0.575783783	0.540381812	Bacillota
GCA_000014545.1	NC_008527.1	Lactococcus cremoris subsp. cremoris SK11	Lactococcus cremoris subsp. cremoris SK11, complete sequence	Bacillota	Bacilli	Lactobacillales	Streptococcaceae	Lactococcus	2438589	35.8557	0.0	chromosome	5	2438589	2598348	100.0	93.85151643	Bacillota
GCA_000014565.1	NC_008269.1	Rhodococcus jostii RHA1	Rhodococcus jostii RHA1 plasmid pRHL1, complete sequence	Actinomycetota	Actinomycetes	Mycobacteriales	Nocardiaceae	Rhodococcus	1123075	65.0501	-2.4657	ER	3	7804765	9702737	14.38960686	11.57482677	Actinomycetota
GCA_000014565.1	NC_008271.1	Rhodococcus jostii RHA1	Rhodococcus jostii RHA1 plasmid pRHL3, complete sequence	Actinomycetota	Actinomycetes	Mycobacteriales	Nocardiaceae	Rhodococcus	332361	64.9116	-2.6042	ER	3	7804765	9702737	4.258436993	3.425435524	Actinomycetota
GCA_000014565.1	NC_008270.1	Rhodococcus jostii RHA1	Rhodococcus jostii RHA1 plasmid pRHL2, complete sequence	Actinomycetota	Actinomycetes	Mycobacteriales	Nocardiaceae	Rhodococcus	442536	64.0106	-3.5052	ER	3	7804765	9702737	5.670074627	4.560939867	Actinomycetota
GCA_000014565.1	NC_008268.1	Rhodococcus jostii RHA1	Rhodococcus jostii RHA1, complete sequence	Actinomycetota	Actinomycetes	Mycobacteriales	Nocardiaceae	Rhodococcus	7804765	67.5158	0.0	chromosome	3	7804765	9702737	100.0	80.43879784	Actinomycetota
GCA_000014585.1	NC_008319.1	Synechococcus sp. CC9311	Synechococcus sp. CC9311, complete sequence	Cyanobacteriota	Cyanophyceae	Synechococcales	Synechococcaceae	Synechococcus	2606748	52.4473	0.0	chromosome	0	2606748	2606748	100.0	100.0	Others
GCA_000014605.1	NC_008369.1	Francisella tularensis subsp. holarctica OSU18	Francisella tularensis subsp. holarctica OSU18, complete sequence	Pseudomonadota	Gammaproteobacteria	Thiotrichales	Francisellaceae	Francisella	1895727	32.1581	0.0	chromosome	0	1895727	1895727	100.0	100.0	Pseudomonadota
GCA_000014625.1	NC_008463.1	Pseudomonas aeruginosa UCBPP-PA14	Pseudomonas aeruginosa UCBPP-PA14, complete sequence	Pseudomonadota	Gammaproteobacteria	Pseudomonadales	Pseudomonadaceae	Pseudomonas	6537648	66.2922	0.0	chromosome	0	6537648	6537648	100.0	100.0	Pseudomonadota
GCA_000014645.1	NC_008601.1	Francisella tularensis subsp. novicida U112	Francisella tularensis subsp. novicida U112, complete sequence	Pseudomonadota	Gammaproteobacteria	Thiotrichales	Francisellaceae	Francisella	1910031	32.475	0.0	chromosome	0	1910031	1910031	100.0	100.0	Pseudomonadota
GCA_000014685.1	NC_008321.1	Shewanella sp. MR-4	Shewanella sp. MR-4, complete sequence	Pseudomonadota	Gammaproteobacteria	Alteromonadales	Shewanellaceae	Shewanella	4706287	47.8945	0.0	chromosome	0	4706287	4706287	100.0	100.0	Pseudomonadota
GCA_000014705.1	NC_008345.1	Shewanella frigidimarina NCIMB 400	Shewanella frigidimarina NCIMB 400, complete sequence	Pseudomonadota	Gammaproteobacteria	Alteromonadales	Shewanellaceae	Shewanella	4845257	41.5841	0.0	chromosome	0	4845257	4845257	100.0	100.0	Pseudomonadota
GCA_000014725.1	NC_008346.1	Syntrophomonas wolfei subsp. wolfei str. Goettingen G311	Syntrophomonas wolfei subsp. wolfei str. Goettingen G311, complete sequence	Bacillota	Clostridia	Eubacteriales	Syntrophomonadaceae	Syntrophomonas	2936195	44.8659	0.0	chromosome	0	2936195	2936195	100.0	100.0	Bacillota
GCA_000014745.1	NC_008347.1	Maricaulis maris MCS10	Maricaulis maris MCS10, complete sequence	Pseudomonadota	Alphaproteobacteria	Maricaulales	Maricaulaceae	Maricaulis	3368780	62.7276	0.0	chromosome	0	3368780	3368780	100.0	100.0	Pseudomonadota
GCA_000014765.1	NC_008341.1	Nitrosomonas eutropha C91	Nitrosomonas eutropha C91 plasmid p1, complete sequence	Pseudomonadota	Betaproteobacteria	Nitrosomonadales	Nitrosomonadaceae	Nitrosomonas	65132	49.8035	1.3172	ER	2	2661057	2781824	2.44759883	2.341341508	Pseudomonadota
GCA_000014765.1	NC_008344.1	Nitrosomonas eutropha C91	Nitrosomonas eutropha C91, complete sequence	Pseudomonadota	Betaproteobacteria	Nitrosomonadales	Nitrosomonadaceae	Nitrosomonas	2661057	48.4863	0.0	chromosome	2	2661057	2781824	100.0	95.65871169	Pseudomonadota
GCA_000014765.1	NC_008342.1	Nitrosomonas eutropha C91	Nitrosomonas eutropha C91 plasmid p2, complete sequence	Pseudomonadota	Betaproteobacteria	Nitrosomonadales	Nitrosomonadaceae	Nitrosomonas	55635	49.681	1.1947	ER	2	2661057	2781824	2.090710571	1.999946797	Pseudomonadota
GCA_000014785.1	NC_008340.1	Alkalilimnicola ehrlichii MLHE-1	Alkalilimnicola ehrlichii MLHE-1, complete sequence	Pseudomonadota	Gammaproteobacteria	Chromatiales	Ectothiorhodospiraceae	Alkalilimnicola	3275944	67.5313	0.0	chromosome	0	3275944	3275944	100.0	100.0	Pseudomonadota
GCA_000014805.1	NC_008570.1	Aeromonas hydrophila subsp. hydrophila ATCC 7966	Aeromonas hydrophila subsp. hydrophila ATCC 7966, complete sequence	Pseudomonadota	Gammaproteobacteria	Aeromonadales	Aeromonadaceae	Aeromonas	4744448	61.5484	0.0	chromosome	0	4744448	4744448	100.0	100.0	Pseudomonadota
GCA_000014845.1	NC_008563.1	Escherichia coli APEC O1	Escherichia coli APEC O1, complete sequence	Pseudomonadota	Gammaproteobacteria	Enterobacterales	Enterobacteriaceae	Escherichia	5082025	50.5473	0.0	chromosome	2	5082025	5497653	100.0	92.43990117	Pseudomonadota
GCA_000014845.1	NC_009838.1	Escherichia coli APEC O1	Escherichia coli APEC O1 plasmid pAPEC-O1-R, complete sequence	Pseudomonadota	Gammaproteobacteria	Enterobacterales	Enterobacteriaceae	Escherichia	241387	46.4341	-4.1132	ER	2	5082025	5497653	4.749819216	4.390728189	Pseudomonadota
GCA_000014845.1	NC_009837.1	Escherichia coli APEC O1	Escherichia coli APEC O1 plasmid pAPEC-O1-ColBM, complete sequence	Pseudomonadota	Gammaproteobacteria	Enterobacterales	Enterobacteriaceae	Escherichia	174241	49.6456	-0.9017	ER	2	5082025	5497653	3.42857424	3.169370639	Pseudomonadota
GCA_000014865.1	NC_008576.1	Magnetococcus marinus MC-1	Magnetococcus marinus MC-1, complete sequence	Pseudomonadota	Magnetococcia	Magnetococcales	Magnetococcaceae	Magnetococcus	4719581	54.1675	0.0	chromosome	0	4719581	4719581	100.0	100.0	Pseudomonadota
GCA_000014885.1	NC_011566.1	Shewanella piezotolerans WP3	Shewanella piezotolerans WP3, complete sequence	Pseudomonadota	Gammaproteobacteria	Alteromonadales	Shewanellaceae	Shewanella	5396476	43.2918	0.0	chromosome	0	5396476	5396476	100.0	100.0	Pseudomonadota
GCA_000014925.1	NC_008713.1	Paenarthrobacter aurescens TC1	Paenarthrobacter aurescens TC1 plasmid pTC2, complete sequence	Actinomycetota	Actinomycetes	Micrococcales	Micrococcaceae	Paenarthrobacter	300725	61.3467	-0.9963	ER	2	4597686	5226648	6.540790302	5.753687641	Actinomycetota
GCA_000014925.1	NC_008711.1	Paenarthrobacter aurescens TC1	Paenarthrobacter aurescens TC1, complete sequence	Actinomycetota	Actinomycetes	Micrococcales	Micrococcaceae	Paenarthrobacter	4597686	62.343	0.0	chromosome	2	4597686	5226648	100.0	87.96624529	Actinomycetota
GCA_000014925.1	NC_008712.1	Paenarthrobacter aurescens TC1	Paenarthrobacter aurescens TC1 plasmid pTC1, complete sequence	Actinomycetota	Actinomycetes	Micrococcales	Micrococcaceae	Paenarthrobacter	328237	64.639	2.296	ER	2	4597686	5226648	7.139178274	6.280067072	Actinomycetota
GCA_000014965.1	NC_008554.1	Syntrophobacter fumaroxidans MPOB	Syntrophobacter fumaroxidans MPOB, complete sequence	Thermodesulfobacteriota	Syntrophobacteria	Syntrophobacterales	Syntrophobacteraceae	Syntrophobacter	4990251	59.9487	0.0	chromosome	0	4990251	4990251	100.0	100.0	Others
GCA_000014985.1	NC_008595.1	Mycobacterium avium 104	Mycobacterium avium 104, complete sequence	Actinomycetota	Actinomycetes	Mycobacteriales	Mycobacteriaceae	Mycobacterium	5475491	68.9881	0.0	chromosome	0	5475491	5475491	100.0	100.0	Actinomycetota
GCA_000015005.1	NC_008596.1	Mycolicibacterium smegmatis MC2 155	Mycolicibacterium smegmatis MC2 155, complete sequence	Actinomycetota	Actinomycetes	Mycobacteriales	Mycobacteriaceae	Mycolicibacterium	6988209	67.4028	0.0	chromosome	0	6988209	6988209	100.0	100.0	Actinomycetota
GCA_000015025.1	NC_008578.1	Acidothermus cellulolyticus 11B	Acidothermus cellulolyticus 11B, complete sequence	Actinomycetota	Actinomycetes	Acidothermales	Acidothermaceae	Acidothermus	2443540	66.9074	0.0	chromosome	0	2443540	2443540	100.0	100.0	Actinomycetota
GCA_000015045.1	NC_008609.1	Pelobacter propionicus DSM 2379	Pelobacter propionicus DSM 2379, complete sequence	Thermodesulfobacteriota	Desulfuromonadia	Desulfuromonadales	Desulfuromonadaceae	Pelobacter	4008000	59.0242	0.0	chromosome	2	4008000	4241119	100.0	94.50336102	Others
GCA_000015045.1	NC_008608.1	Pelobacter propionicus DSM 2379	Pelobacter propionicus DSM 2379 plasmid pPRO2, complete sequence	Thermodesulfobacteriota	Desulfuromonadia	Desulfuromonadales	Desulfuromonadaceae	Pelobacter	30722	56.3179	-2.7063	ER	2	4008000	4241119	0.766516966	0.724384296	Others
GCA_000015045.1	NC_008607.1	Pelobacter propionicus DSM 2379	Pelobacter propionicus DSM 2379 plasmid pPRO1, complete sequence	Thermodesulfobacteriota	Desulfuromonadia	Desulfuromonadales	Desulfuromonadaceae	Pelobacter	202397	48.0966	-10.9276	ER	2	4008000	4241119	5.049825349	4.772254681	Others
GCA_000015065.1	NC_008600.1	Bacillus thuringiensis str. Al Hakam	Bacillus thuringiensis str. Al Hakam, complete sequence	Bacillota	Bacilli	Bacillales	Bacillaceae	Bacillus	5257091	35.4261	0.0	chromosome	1	5257091	5313030	100.0	98.94713563	Bacillota
GCA_000015065.1	NC_008598.1	Bacillus thuringiensis str. Al Hakam	Bacillus thuringiensis str. Al Hakam plasmid pALH1, complete sequence	Bacillota	Bacilli	Bacillales	Bacillaceae	Bacillus	55939	36.1519	0.7258	ER	1	5257091	5313030	1.064067561	1.052864373	Bacillota
GCA_000015085.1	NC_008599.1	Campylobacter fetus subsp. fetus 82-40	Campylobacter fetus subsp. fetus 82-40, complete sequence	Campylobacterota	Epsilonproteobacteria	Campylobacterales	Campylobacteraceae	Campylobacter	1773615	33.3075	0.0	chromosome	0	1773615	1773615	100.0	100.0	Others
GCA_000015105.1	NC_008610.1	Candidatus Ruthia magnifica str. Cm (Calyptogena magnifica)	Candidatus Ruthia magnifica str. Cm (Calyptogena magnifica), complete sequence	Pseudomonadota	Gammaproteobacteria	sulfur-oxidizingsymbionts	CandidatusRuthturnera	Candidatus Ruthia	1160782	34.0334	0.0	chromosome	0	1160782	1160782	100.0	100.0	Pseudomonadota
GCA_000015125.1	NC_008639.1	Chlorobium phaeobacteroides DSM 266	Chlorobium phaeobacteroides DSM 266, complete sequence	Chlorobiota	Chlorobiia	Chlorobiales	Chlorobiaceae	Chlorobium/Pelodictyon group	3133902	48.3514	0.0	chromosome	0	3133902	3133902	100.0	100.0	Others
GCA_000015165.1	NC_009475.1	Bradyrhizobium sp. BTAi1	Bradyrhizobium sp. BTAi1 plasmid pBBta01, complete sequence	Pseudomonadota	Alphaproteobacteria	Hyphomicrobiales	Nitrobacteraceae	Bradyrhizobium	228826	60.6907	-4.2294	ER	1	8264687	8493513	2.768719493	2.694126682	Pseudomonadota
GCA_000015165.1	NC_009485.1	Bradyrhizobium sp. BTAi1	Bradyrhizobium sp. BTAi1, complete sequence	Pseudomonadota	Alphaproteobacteria	Hyphomicrobiales	Nitrobacteraceae	Bradyrhizobium	8264687	64.9201	0.0	chromosome	1	8264687	8493513	100.0	97.30587332	Pseudomonadota
GCA_000015185.1	NC_008750.1	Shewanella sp. W3-18-1	Shewanella sp. W3-18-1, complete sequence	Pseudomonadota	Gammaproteobacteria	Alteromonadales	Shewanellaceae	Shewanella	4708380	44.6333	0.0	chromosome	0	4708380	4708380	100.0	100.0	Pseudomonadota
GCA_000015245.1	NC_008700.1	Shewanella amazonensis SB2B	Shewanella amazonensis SB2B, complete sequence	Pseudomonadota	Gammaproteobacteria	Alteromonadales	Shewanellaceae	Shewanella	4306142	53.5864	0.0	chromosome	0	4306142	4306142	100.0	100.0	Pseudomonadota
GCA_000015265.1	NC_008699.1	Nocardioides sp. JS614	Nocardioides sp. JS614, complete sequence	Actinomycetota	Actinomycetes	Propionibacteriales	Nocardioidaceae	Nocardioides	4985871	71.652	0.0	chromosome	1	4985871	5293685	100.0	94.18526036	Actinomycetota
GCA_000015265.1	NC_008697.1	Nocardioides sp. JS614	Nocardioides sp. JS614 plasmid pNOCA01, complete sequence	Actinomycetota	Actinomycetes	Propionibacteriales	Nocardioidaceae	Nocardioides	307814	68.0145	-3.6375	ER	1	4985871	5293685	6.173725714	5.814739638	Actinomycetota
GCA_000015285.1	NC_008709.1	Psychromonas ingrahamii 37	Psychromonas ingrahamii 37, complete sequence	Pseudomonadota	Gammaproteobacteria	Alteromonadales	Psychromonadaceae	Psychromonas	4559598	40.0863	0.0	chromosome	0	4559598	4559598	100.0	100.0	Pseudomonadota
GCA_000015305.1	NC_008726.1	Mycolicibacterium vanbaalenii PYR-1	Mycolicibacterium vanbaalenii PYR-1, complete sequence	Actinomycetota	Actinomycetes	Mycobacteriales	Mycobacteriaceae	Mycolicibacterium	6491865	67.7931	0.0	chromosome	0	6491865	6491865	100.0	100.0	Actinomycetota
GCA_000015325.1	NC_008752.1	Paracidovorax citrulli AAC00-1	Paracidovorax citrulli AAC00-1, complete sequence	Pseudomonadota	Betaproteobacteria	Burkholderiales	Comamonadaceae	Paracidovorax	5352772	68.5323	0.0	chromosome	0	5352772	5352772	100.0	100.0	Pseudomonadota
GCA_000015345.1	NC_009446.1	Dichelobacter nodosus VCS1703A	Dichelobacter nodosus VCS1703A, complete sequence	Pseudomonadota	Gammaproteobacteria	Cardiobacteriales	Cardiobacteriaceae	Dichelobacter	1389350	44.3957	0.0	chromosome	0	1389350	1389350	100.0	100.0	Pseudomonadota
GCA_000015365.1	NC_008738.1	Marinobacter nauticus VT8	Marinobacter nauticus VT8 plasmid pMAQU01, complete sequence	Pseudomonadota	Gammaproteobacteria	Pseudomonadales	Marinobacteraceae	Marinobacter	239623	54.0516	-3.2205	ER	2	4326849	4779762	5.538048589	5.013283088	Pseudomonadota
GCA_000015365.1	NC_008739.1	Marinobacter nauticus VT8	Marinobacter nauticus VT8 plasmid pMAQU02, complete sequence	Pseudomonadota	Gammaproteobacteria	Pseudomonadales	Marinobacteraceae	Marinobacter	213290	53.1572	-4.1149	ER	2	4326849	4779762	4.929453281	4.462356075	Pseudomonadota
GCA_000015365.1	NC_008740.1	Marinobacter nauticus VT8	Marinobacter nauticus VT8, complete sequence	Pseudomonadota	Gammaproteobacteria	Pseudomonadales	Marinobacteraceae	Marinobacter	4326849	57.2721	0.0	chromosome	2	4326849	4779762	100.0	90.52436084	Pseudomonadota
GCA_000015385.1	NC_010080.1	Lactobacillus helveticus DPC 4571	Lactobacillus helveticus DPC 4571, complete sequence	Bacillota	Bacilli	Lactobacillales	Lactobacillaceae	Lactobacillus	2080931	37.077	0.0	chromosome	0	2080931	2080931	100.0	100.0	Bacillota
GCA_000015445.1	NC_008783.1	Bartonella bacilliformis KC583	Bartonella bacilliformis KC583, complete sequence	Pseudomonadota	Alphaproteobacteria	Hyphomicrobiales	Bartonellaceae	Bartonella	1445021	38.2387	0.0	chromosome	0	1445021	1445021	100.0	100.0	Pseudomonadota
GCA_000015465.1	NC_008785.1	Burkholderia mallei SAVP1	Burkholderia mallei SAVP1 chromosome I, complete sequence	Pseudomonadota	Betaproteobacteria	Burkholderiales	Burkholderiaceae	Burkholderia	3497479	68.1498	0.0	chromosome	1	3497479	5232401	100.0	66.84271714	Pseudomonadota
GCA_000015465.1	NC_008784.1	Burkholderia mallei SAVP1	Burkholderia mallei SAVP1 chromosome II, complete sequence	Pseudomonadota	Betaproteobacteria	Burkholderiales	Burkholderiaceae	Burkholderia	1734922	68.9158	0.766	ER	1	3497479	5232401	49.60492972	33.15728286	Pseudomonadota
GCA_000015485.1	NC_008751.1	Desulfovibrio vulgaris DP4	Desulfovibrio vulgaris DP4, complete sequence	Thermodesulfobacteriota	Desulfovibrionia	Desulfovibrionales	Desulfovibrionaceae	Desulfovibrio	3462887	63.0119	0.0	chromosome	1	3462887	3661391	100.0	94.57845393	Others
GCA_000015485.1	NC_008741.1	Desulfovibrio vulgaris DP4	Desulfovibrio vulgaris DP4 plasmid pDVUL01, complete sequence	Thermodesulfobacteriota	Desulfovibrionia	Desulfovibrionales	Desulfovibrionaceae	Desulfovibrio	198504	65.6883	2.6764	ER	1	3462887	3661391	5.732326813	5.421546074	Others
GCA_000015505.1	NC_008761.1	Polaromonas naphthalenivorans CJ2	Polaromonas naphthalenivorans CJ2 plasmid pPNAP05, complete sequence	Pseudomonadota	Betaproteobacteria	Burkholderiales	Comamonadaceae	Polaromonas	58808	59.5616	-2.9635	ER	8	4410291	5366143	1.333426751	1.095908178	Pseudomonadota
GCA_000015505.1	NC_008757.1	Polaromonas naphthalenivorans CJ2	Polaromonas naphthalenivorans CJ2 plasmid pPNAP01, complete sequence	Pseudomonadota	Betaproteobacteria	Burkholderiales	Comamonadaceae	Polaromonas	353291	57.546	-4.9791	ER	8	4410291	5366143	8.010605196	6.583704534	Pseudomonadota
GCA_000015505.1	NC_008763.1	Polaromonas naphthalenivorans CJ2	Polaromonas naphthalenivorans CJ2 plasmid pPNAP07, complete sequence	Pseudomonadota	Betaproteobacteria	Burkholderiales	Comamonadaceae	Polaromonas	9898	57.0519	-5.4732	ER	8	4410291	5366143	0.224429635	0.184452781	Pseudomonadota
GCA_000015505.1	NC_008759.1	Polaromonas naphthalenivorans CJ2	Polaromonas naphthalenivorans CJ2 plasmid pPNAP03, complete sequence	Pseudomonadota	Betaproteobacteria	Burkholderiales	Comamonadaceae	Polaromonas	171866	56.8932	-5.6319	ER	8	4410291	5366143	3.896931064	3.20278457	Pseudomonadota
GCA_000015505.1	NC_008758.1	Polaromonas naphthalenivorans CJ2	Polaromonas naphthalenivorans CJ2 plasmid pPNAP02, complete sequence	Pseudomonadota	Betaproteobacteria	Burkholderiales	Comamonadaceae	Polaromonas	190172	58.0112	-4.5139	ER	8	4410291	5366143	4.312005716	3.543923447	Pseudomonadota
GCA_000015505.1	NC_008760.1	Polaromonas naphthalenivorans CJ2	Polaromonas naphthalenivorans CJ2 plasmid pPNAP04, complete sequence	Pseudomonadota	Betaproteobacteria	Burkholderiales	Comamonadaceae	Polaromonas	143747	58.9898	-3.5353	ER	8	4410291	5366143	3.259354088	2.678776917	Pseudomonadota
GCA_000015505.1	NC_008762.1	Polaromonas naphthalenivorans CJ2	Polaromonas naphthalenivorans CJ2 plasmid pPNAP06, complete sequence	Pseudomonadota	Betaproteobacteria	Burkholderiales	Comamonadaceae	Polaromonas	21611	55.6707	-6.8544	ER	8	4410291	5366143	0.490013017	0.402728738	Pseudomonadota
GCA_000015505.1	NC_008781.1	Polaromonas naphthalenivorans CJ2	Polaromonas naphthalenivorans CJ2, complete sequence	Pseudomonadota	Betaproteobacteria	Burkholderiales	Comamonadaceae	Polaromonas	4410291	62.5251	0.0	chromosome	8	4410291	5366143	100.0	82.18735505	Pseudomonadota
GCA_000015505.1	NC_008764.1	Polaromonas naphthalenivorans CJ2	Polaromonas naphthalenivorans CJ2 plasmid pPNAP08, complete sequence	Pseudomonadota	Betaproteobacteria	Burkholderiales	Comamonadaceae	Polaromonas	6459	52.1288	-10.3963	ER	8	4410291	5366143	0.146452921	0.120365782	Pseudomonadota
GCA_000015525.1	NC_008770.1	Campylobacter jejuni subsp. jejuni 81-176	Campylobacter jejuni subsp. jejuni 81-176 plasmid pVir, complete sequence	Campylobacterota	Epsilonproteobacteria	Campylobacterales	Campylobacteraceae	Campylobacter	37473	25.8853	-4.7351	ER	2	1616554	1699052	2.318079074	2.205524022	Others
GCA_000015525.1	NC_008790.1	Campylobacter jejuni subsp. jejuni 81-176	Campylobacter jejuni subsp. jejuni 81-176 plasmid pTet, complete sequence	Campylobacterota	Epsilonproteobacteria	Campylobacterales	Campylobacteraceae	Campylobacter	45025	29.0927	-1.5277	ER	2	1616554	1699052	2.785245652	2.65000718	Others
GCA_000015525.1	NC_008787.1	Campylobacter jejuni subsp. jejuni 81-176	Campylobacter jejuni subsp. jejuni 81-176, complete sequence	Campylobacterota	Epsilonproteobacteria	Campylobacterales	Campylobacteraceae	Campylobacter	1616554	30.6204	0.0	chromosome	2	1616554	1699052	100.0	95.1444688	Others
GCA_000015565.1	NC_008786.1	Verminephrobacter eiseniae EF01-2	Verminephrobacter eiseniae EF01-2, complete sequence	Pseudomonadota	Betaproteobacteria	Burkholderiales	Comamonadaceae	Verminephrobacter	5566749	65.2791	0.0	chromosome	1	5566749	5597943	100.0	99.4427596	Pseudomonadota
GCA_000015565.1	NC_008771.1	Verminephrobacter eiseniae EF01-2	Verminephrobacter eiseniae EF01-2 plasmid pVEIS01, complete sequence	Pseudomonadota	Betaproteobacteria	Burkholderiales	Comamonadaceae	Verminephrobacter	31194	58.6074	-6.6717	ER	1	5566749	5597943	0.560362969	0.557240401	Pseudomonadota
GCA_000015585.1	NC_008789.1	Halorhodospira halophila SL1	Halorhodospira halophila SL1, complete sequence	Pseudomonadota	Gammaproteobacteria	Chromatiales	Ectothiorhodospiraceae	Halorhodospira	2678452	67.9817	0.0	chromosome	0	2678452	2678452	100.0	100.0	Pseudomonadota
GCA_000015605.1	NC_008835.1	Burkholderia mallei NCTC 10229	Burkholderia mallei NCTC 10229 chromosome II, complete sequence	Pseudomonadota	Betaproteobacteria	Burkholderiales	Burkholderiaceae	Burkholderia	2284095	68.9402	0.7852	ER	1	3458208	5742303	66.04851414	39.77663666	Pseudomonadota
GCA_000015605.1	NC_008836.1	Burkholderia mallei NCTC 10229	Burkholderia mallei NCTC 10229 chromosome I, complete sequence	Pseudomonadota	Betaproteobacteria	Burkholderiales	Burkholderiaceae	Burkholderia	3458208	68.155	0.0	chromosome	1	3458208	5742303	100.0	60.22336334	Pseudomonadota
GCA_000015625.1	NC_009079.1	Burkholderia mallei NCTC 10247	Burkholderia mallei NCTC 10247 chromosome II, complete sequence	Pseudomonadota	Betaproteobacteria	Burkholderiales	Burkholderiaceae	Burkholderia	2352693	68.9603	0.7959	ER	1	3495687	5848380	67.3027362	40.22811445	Pseudomonadota
GCA_000015625.1	NC_009080.1	Burkholderia mallei NCTC 10247	Burkholderia mallei NCTC 10247 chromosome I, complete sequence	Pseudomonadota	Betaproteobacteria	Burkholderiales	Burkholderiaceae	Burkholderia	3495687	68.1644	0.0	chromosome	1	3495687	5848380	100.0	59.77188555	Pseudomonadota
GCA_000015645.1	NC_008816.1	Prochlorococcus marinus str. AS9601	Prochlorococcus marinus str. AS9601, complete sequence	Cyanobacteriota	Cyanophyceae	Synechococcales	Prochlorococcaceae	Prochlorococcus	1669886	31.3215	0.0	chromosome	0	1669886	1669886	100.0	100.0	Others
GCA_000015665.1	NC_008817.1	Prochlorococcus marinus str. MIT 9515	Prochlorococcus marinus str. MIT 9515, complete sequence	Cyanobacteriota	Cyanophyceae	Synechococcales	Prochlorococcaceae	Prochlorococcus	1704176	30.7942	0.0	chromosome	0	1704176	1704176	100.0	100.0	Others
GCA_000015685.1	NC_008819.1	Prochlorococcus marinus str. NATL1A	Prochlorococcus marinus str. NATL1A, complete sequence	Cyanobacteriota	Cyanophyceae	Synechococcales	Prochlorococcaceae	Prochlorococcus	1864731	34.9793	0.0	chromosome	0	1864731	1864731	100.0	100.0	Others
GCA_000015705.1	NC_008820.1	Prochlorococcus marinus str. MIT 9303	Prochlorococcus marinus str. MIT 9303, complete sequence	Cyanobacteriota	Cyanophyceae	Synechococcales	Prochlorococcaceae	Prochlorococcus	2682675	50.0076	0.0	chromosome	0	2682675	2682675	100.0	100.0	Others
GCA_000015725.1	NC_008826.1	Methylibium petroleiphilum PM1	Methylibium petroleiphilum PM1 plasmid RPME01, complete sequence	Pseudomonadota	Betaproteobacteria	Burkholderiales	Sphaerotilaceae	Methylibium	599444	65.9763	-3.2215	ER	1	4044195	4643639	14.82233176	12.90892768	Pseudomonadota
GCA_000015725.1	NC_008825.1	Methylibium petroleiphilum PM1	Methylibium petroleiphilum PM1, complete sequence	Pseudomonadota	Betaproteobacteria	Burkholderiales	Sphaerotilaceae	Methylibium	4044195	69.1978	0.0	chromosome	1	4044195	4643639	100.0	87.09107232	Pseudomonadota
GCA_000015745.1	NC_009328.1	Geobacillus thermodenitrificans NG80-2	Geobacillus thermodenitrificans NG80-2, complete sequence	Bacillota	Bacilli	Bacillales	Anoxybacillaceae	Geobacillus	3550319	49.0097	0.0	chromosome	1	3550319	3608012	100.0	98.40097538	Bacillota
GCA_000015745.1	NC_009329.1	Geobacillus thermodenitrificans NG80-2	Geobacillus thermodenitrificans NG80-2 plasmid pLW1071, complete sequence	Bacillota	Bacilli	Bacillales	Anoxybacillaceae	Geobacillus	57693	39.7466	-9.2631	ER	1	3550319	3608012	1.625008908	1.599024615	Bacillota
GCA_000015785.2	CP000560.2	Bacillus velezensis FZB42	Bacillus amyloliquefaciens subsp. plantarum str. FZB42_complete genome	Bacillota	Bacilli	Bacillales	Bacillaceae	Bacillus	3918596	46.47545	0.0	chromosome	0	3918596	3918596	100.0	100.0	Bacillota
GCA_000015845.1	NC_009036.1	Shewanella baltica OS155	Shewanella baltica OS155 plasmid pSbal02, complete sequence	Pseudomonadota	Gammaproteobacteria	Alteromonadales	Shewanellaceae	Shewanella	74000	42.4176	-3.8658	ER	4	5127376	5342896	1.443233342	1.385016665	Pseudomonadota
GCA_000015845.1	NC_009052.1	Shewanella baltica OS155	Shewanella baltica OS155, complete sequence	Pseudomonadota	Gammaproteobacteria	Alteromonadales	Shewanellaceae	Shewanella	5127376	46.2834	0.0	chromosome	4	5127376	5342896	100.0	95.96623255	Pseudomonadota
GCA_000015845.1	NC_009038.1	Shewanella baltica OS155	Shewanella baltica OS155 plasmid pSbal04, complete sequence	Pseudomonadota	Gammaproteobacteria	Alteromonadales	Shewanellaceae	Shewanella	7995	40.2627	-6.0207	ER	4	5127376	5342896	0.15592771	0.149637949	Pseudomonadota
GCA_000015845.1	NC_009037.1	Shewanella baltica OS155	Shewanella baltica OS155 plasmid pSbal03, complete sequence	Pseudomonadota	Gammaproteobacteria	Alteromonadales	Shewanellaceae	Shewanella	16762	46.0685	-0.2149	ER	4	5127376	5342896	0.326911855	0.313724991	Pseudomonadota
GCA_000015845.1	NC_009035.1	Shewanella baltica OS155	Shewanella baltica OS155 plasmid pSbal01, complete sequence	Pseudomonadota	Gammaproteobacteria	Alteromonadales	Shewanellaceae	Shewanella	116763	46.6826	0.3992	ER	4	5127376	5342896	2.277246685	2.18538785	Pseudomonadota
GCA_000015865.1	NC_009012.1	Acetivibrio thermocellus ATCC 27405	Acetivibrio thermocellus ATCC 27405, complete sequence	Bacillota	Clostridia	Eubacteriales	Oscillospiraceae	Acetivibrio	3843301	38.9866	0.0	chromosome	0	3843301	3843301	100.0	100.0	Bacillota
GCA_000015885.1	NC_009053.1	Actinobacillus pleuropneumoniae serovar 5b str. L20	Actinobacillus pleuropneumoniae serovar 5b str. L20, complete sequence	Pseudomonadota	Gammaproteobacteria	Pasteurellales	Pasteurellaceae	Actinobacillus	2274482	41.2995	0.0	chromosome	0	2274482	2274482	100.0	100.0	Pseudomonadota
GCA_000015905.1	NC_009074.1	Burkholderia pseudomallei 668	Burkholderia pseudomallei 668 chromosome I, complete sequence	Pseudomonadota	Betaproteobacteria	Burkholderiales	Burkholderiaceae	Burkholderia	3912947	68.0205	0.0	chromosome	1	3912947	7040403	100.0	55.57845197	Pseudomonadota
GCA_000015905.1	NC_009075.1	Burkholderia pseudomallei 668	Burkholderia pseudomallei 668 chromosome II, complete sequence	Pseudomonadota	Betaproteobacteria	Burkholderiales	Burkholderiaceae	Burkholderia	3127456	68.6253	0.6048	ER	1	3912947	7040403	79.92584617	44.42154803	Pseudomonadota
GCA_000015925.1	NC_009076.1	Burkholderia pseudomallei 1106a	Burkholderia pseudomallei 1106a chromosome I, complete sequence	Pseudomonadota	Betaproteobacteria	Burkholderiales	Burkholderiaceae	Burkholderia	3988455	67.9595	0.0	chromosome	1	3988455	7089249	100.0	56.26061378	Pseudomonadota
GCA_000015925.1	NC_009078.1	Burkholderia pseudomallei 1106a	Burkholderia pseudomallei 1106a chromosome II, complete sequence	Pseudomonadota	Betaproteobacteria	Burkholderiales	Burkholderiaceae	Burkholderia	3100794	68.6419	0.6824	ER	1	3988455	7089249	77.74423931	43.73938622	Pseudomonadota
GCA_000015965.1	NC_009091.1	Prochlorococcus marinus str. MIT 9301	Prochlorococcus marinus str. MIT 9301, complete sequence	Cyanobacteriota	Cyanophyceae	Synechococcales	Prochlorococcaceae	Prochlorococcus	1641879	31.3399	0.0	chromosome	0	1641879	1641879	100.0	100.0	Others
GCA_000015985.1	NC_009040.1	Cereibacter sphaeroides ATCC 17029	Cereibacter sphaeroides ATCC 17029 plasmid pRSPH01, complete sequence	Pseudomonadota	Alphaproteobacteria	Rhodobacterales	Paracoccaceae	Cereibacter	122606	69.614	0.5213	ER	2	3147721	4489380	3.895072022	2.731022992	Others
GCA_000015985.1	NC_009049.1	Cereibacter sphaeroides ATCC 17029	Cereibacter sphaeroides ATCC 17029 chromosome 1, complete sequence	Pseudomonadota	Alphaproteobacteria	Rhodobacterales	Paracoccaceae	Cereibacter	3147721	69.0927	0.0	chromosome	2	3147721	4489380	100.0	70.11482655	Others
GCA_000015985.1	NC_009050.1	Cereibacter sphaeroides ATCC 17029	Cereibacter sphaeroides ATCC 17029 chromosome 2, complete sequence	Pseudomonadota	Alphaproteobacteria	Rhodobacterales	Paracoccaceae	Cereibacter	1219053	68.6283	-0.4644	ER	2	3147721	4489380	38.72811472	27.15415046	Others
GCA_000016045.1	NC_009140.1	Salmonella enterica subsp. enterica serovar Newport str. SL254	Salmonella enterica subsp. enterica serovar Newport str. SL254 plasmid pSN254, complete sequence	Pseudomonadota	Gammaproteobacteria	Enterobacterales	Enterobacteriaceae	Salmonella	176473	52.8177	0.601	ER	2	4827641	5007719	3.655470653	3.524019619	Pseudomonadota
GCA_000016045.1	NC_011079.1	Salmonella enterica subsp. enterica serovar Newport str. SL254	Salmonella enterica subsp. enterica serovar Newport str. SL254 plasmid pSL254_3, complete sequence	Pseudomonadota	Gammaproteobacteria	Enterobacterales	Enterobacteriaceae	Salmonella	3605	43.0236	-9.1931	ER	2	4827641	5007719	0.074674152	0.071988864	Pseudomonadota
GCA_000016045.1	NC_011080.1	Salmonella enterica subsp. enterica serovar Newport str. SL254	Salmonella enterica subsp. enterica serovar Newport str. SL254, complete sequence	Pseudomonadota	Gammaproteobacteria	Enterobacterales	Enterobacteriaceae	Salmonella	4827641	52.2167	0.0	chromosome	2	4827641	5007719	100.0	96.40399152	Pseudomonadota
GCA_000016065.1	NC_009092.1	Shewanella loihica PV-4	Shewanella loihica PV-4, complete sequence	Pseudomonadota	Gammaproteobacteria	Alteromonadales	Shewanellaceae	Shewanella	4602594	53.667	0.0	chromosome	0	4602594	4602594	100.0	100.0	Pseudomonadota
GCA_000016105.1	NC_009257.1	Francisella tularensis subsp. tularensis WY96-3418	Francisella tularensis subsp. tularensis WY96-3418, complete sequence	Pseudomonadota	Gammaproteobacteria	Thiotrichales	Francisellaceae	Francisella	1898476	32.2686	0.0	chromosome	0	1898476	1898476	100.0	100.0	Pseudomonadota
GCA_000016145.1	NC_009525.1	Mycobacterium tuberculosis H37Ra	Mycobacterium tuberculosis H37Ra, complete sequence	Actinomycetota	Actinomycetes	Mycobacteriales	Mycobacteriaceae	Mycobacterium	4419977	65.6125	0.0	chromosome	0	4419977	4419977	100.0	100.0	Actinomycetota
GCA_000016165.1	NC_009253.1	Desulforamulus reducens MI-1	Desulforamulus reducens MI-1, complete sequence	Bacillota	Clostridia	Eubacteriales	Peptococcaceae	Desulforamulus	3608104	42.2753	0.0	chromosome	0	3608104	3608104	100.0	100.0	Bacillota
GCA_000016185.1	NC_011420.2	Rhodospirillum centenum SW	Rhodospirillum centenum SW, complete sequence	Pseudomonadota	Alphaproteobacteria	Rhodospirillales	Rhodospirillaceae	Rhodospirillum	4355543	70.4613	0.0	chromosome	0	4355543	4355543	100.0	100.0	Pseudomonadota
GCA_000016245.1	NC_009457.1	Vibrio cholerae O395	Vibrio cholerae O395 chromosome 1, complete sequence	Pseudomonadota	Gammaproteobacteria	Vibrionales	Vibrionaceae	Vibrio	3024069	47.7801	0.0	chromosome	1	3024069	4132319	100.0	73.18091851	Pseudomonadota
GCA_000016245.1	NC_009456.1	Vibrio cholerae O395	Vibrio cholerae O395 chromosome 2, complete sequence	Pseudomonadota	Gammaproteobacteria	Vibrionales	Vibrionaceae	Vibrio	1108250	46.8845	-0.8956	ER	1	3024069	4132319	36.64764263	26.81908149	Pseudomonadota
GCA_000016265.1	NC_011990.1	Rhizobium rhizogenes K84	Rhizobium rhizogenes K84 plasmid pAtK84b, complete sequence	Pseudomonadota	Alphaproteobacteria	Hyphomicrobiales	Rhizobiaceae	Rhizobium/Agrobacterium group	184668	58.9918	-1.3456	ER	4	4005130	7273300	4.610786666	2.538985055	Pseudomonadota
GCA_000016265.1	NC_011987.1	Rhizobium rhizogenes K84	Rhizobium rhizogenes K84 plasmid pAtK84c, complete sequence	Pseudomonadota	Alphaproteobacteria	Hyphomicrobiales	Rhizobiaceae	Rhizobium/Agrobacterium group	388169	57.0084	-3.329	ER	4	4005130	7273300	9.691795273	5.336903469	Pseudomonadota
GCA_000016265.1	NC_011985.1	Rhizobium rhizogenes K84	Rhizobium rhizogenes K84 chromosome 1, complete sequence	Pseudomonadota	Alphaproteobacteria	Hyphomicrobiales	Rhizobiaceae	Rhizobium/Agrobacterium group	4005130	60.3374	0.0	chromosome	4	4005130	7273300	100.0	55.06620104	Pseudomonadota
GCA_000016265.1	NC_011983.1	Rhizobium rhizogenes K84	Rhizobium rhizogenes K84 chromosome 2, complete sequence	Pseudomonadota	Alphaproteobacteria	Hyphomicrobiales	Rhizobiaceae	Rhizobium/Agrobacterium group	2650913	59.7617	-0.5757	ER	4	4005130	7273300	66.18793897	36.44718353	Pseudomonadota
GCA_000016265.1	NC_011994.1	Rhizobium rhizogenes K84	Rhizobium rhizogenes K84 plasmid pAgK84, complete sequence	Pseudomonadota	Alphaproteobacteria	Hyphomicrobiales	Rhizobiaceae	Rhizobium/Agrobacterium group	44420	53.5367	-6.8007	ER	4	4005130	7273300	1.109077608	0.610726905	Pseudomonadota
GCA_000016285.1	NC_011986.1	Allorhizobium ampelinum S4	Allorhizobium ampelinum S4 plasmid pAtS4a, complete sequence	Pseudomonadota	Alphaproteobacteria	Hyphomicrobiales	Rhizobiaceae	Rhizobium/Agrobacterium group	78730	56.7611	-0.8965	ER	6	3726375	6320946	2.112777163	1.245541411	Pseudomonadota
GCA_000016285.1	NC_011988.1	Allorhizobium ampelinum S4	Allorhizobium ampelinum S4 chromosome 2, complete sequence	Pseudomonadota	Alphaproteobacteria	Hyphomicrobiales	Rhizobiaceae	Rhizobium/Agrobacterium group	1283187	57.5185	-0.1391	ER	6	3726375	6320946	34.43526215	20.30055311	Pseudomonadota
GCA_000016285.1	NC_011984.1	Allorhizobium ampelinum S4	Allorhizobium ampelinum S4 plasmid pAtS4c, complete sequence	Pseudomonadota	Alphaproteobacteria	Hyphomicrobiales	Rhizobiaceae	Rhizobium/Agrobacterium group	211620	58.6178	0.9602	ER	6	3726375	6320946	5.678977559	3.347916593	Pseudomonadota
GCA_000016285.1	NC_011982.1	Allorhizobium ampelinum S4	Allorhizobium ampelinum S4 plasmid pTiS4, complete sequence	Pseudomonadota	Alphaproteobacteria	Hyphomicrobiales	Rhizobiaceae	Rhizobium/Agrobacterium group	258824	56.6574	-1.0002	ER	6	3726375	6320946	6.945731441	4.094703546	Pseudomonadota
GCA_000016285.1	NC_011991.1	Allorhizobium ampelinum S4	Allorhizobium ampelinum S4 plasmid pAtS4b, complete sequence	Pseudomonadota	Alphaproteobacteria	Hyphomicrobiales	Rhizobiaceae	Rhizobium/Agrobacterium group	130435	56.2311	-1.4265	ER	6	3726375	6320946	3.500318674	2.063536059	Pseudomonadota
GCA_000016285.1	NC_011989.1	Allorhizobium ampelinum S4	Allorhizobium ampelinum S4 chromosome 1, complete sequence	Pseudomonadota	Alphaproteobacteria	Hyphomicrobiales	Rhizobiaceae	Rhizobium/Agrobacterium group	3726375	57.6576	0.0	chromosome	6	3726375	6320946	100.0	58.95280548	Pseudomonadota
GCA_000016285.1	NC_011981.1	Allorhizobium ampelinum S4	Allorhizobium ampelinum S4 plasmid pAtS4e, complete sequence	Pseudomonadota	Alphaproteobacteria	Hyphomicrobiales	Rhizobiaceae	Rhizobium/Agrobacterium group	631775	56.5652	-1.0924	ER	6	3726375	6320946	16.95414444	9.994943795	Pseudomonadota
GCA_000016305.1	NC_009653.1	Klebsiella pneumoniae subsp. pneumoniae MGH 78578	Klebsiella pneumoniae subsp. pneumoniae MGH 78578 plasmid pKPN7, complete sequence	Pseudomonadota	Gammaproteobacteria	Enterobacterales	Enterobacteriaceae	Klebsiella/Raoultella group	3478	45.6584	-11.8202	ER	5	5315120	5694894	0.065435964	0.061072252	Pseudomonadota
GCA_000016305.1	NC_009650.1	Klebsiella pneumoniae subsp. pneumoniae MGH 78578	Klebsiella pneumoniae subsp. pneumoniae MGH 78578 plasmid pKPN4, complete sequence	Pseudomonadota	Gammaproteobacteria	Enterobacterales	Enterobacteriaceae	Klebsiella/Raoultella group	107576	53.4404	-4.0382	ER	5	5315120	5694894	2.02396183	1.888990383	Pseudomonadota
GCA_000016305.1	NC_009649.1	Klebsiella pneumoniae subsp. pneumoniae MGH 78578	Klebsiella pneumoniae subsp. pneumoniae MGH 78578 plasmid pKPN3, complete sequence	Pseudomonadota	Gammaproteobacteria	Enterobacterales	Enterobacteriaceae	Klebsiella/Raoultella group	175879	51.6907	-5.7879	ER	5	5315120	5694894	3.309031593	3.088363014	Pseudomonadota
GCA_000016305.1	NC_009652.1	Klebsiella pneumoniae subsp. pneumoniae MGH 78578	Klebsiella pneumoniae subsp. pneumoniae MGH 78578 plasmid pKPN6, complete sequence	Pseudomonadota	Gammaproteobacteria	Enterobacterales	Enterobacteriaceae	Klebsiella/Raoultella group	4259	41.4182	-16.0604	ER	5	5315120	5694894	0.080129894	0.074786291	Pseudomonadota
GCA_000016305.1	NC_009648.1	Klebsiella pneumoniae subsp. pneumoniae MGH 78578	Klebsiella pneumoniae subsp. pneumoniae MGH 78578, complete sequence	Pseudomonadota	Gammaproteobacteria	Enterobacterales	Enterobacteriaceae	Klebsiella/Raoultella group	5315120	57.4786	0.0	chromosome	5	5315120	5694894	100.0	93.33132452	Pseudomonadota
GCA_000016305.1	NC_009651.1	Klebsiella pneumoniae subsp. pneumoniae MGH 78578	Klebsiella pneumoniae subsp. pneumoniae MGH 78578 plasmid pKPN5, complete sequence	Pseudomonadota	Gammaproteobacteria	Enterobacterales	Enterobacteriaceae	Klebsiella/Raoultella group	88582	53.8168	-3.6618	ER	5	5315120	5694894	1.666603952	1.555463543	Pseudomonadota
GCA_000016325.1	NC_009425.1	Enterobacter sp. 638	Enterobacter sp. 638 plasmid pENTE01, complete sequence	Pseudomonadota	Gammaproteobacteria	Enterobacterales	Enterobacteriaceae	Enterobacter	157749	50.5702	-2.4116	ER	1	4518712	4676461	3.491016909	3.373255973	Pseudomonadota
GCA_000016325.1	NC_009436.1	Enterobacter sp. 638	Enterobacter sp. 638, complete sequence	Pseudomonadota	Gammaproteobacteria	Enterobacterales	Enterobacteriaceae	Enterobacter	4518712	52.9818	0.0	chromosome	1	4518712	4676461	100.0	96.62674403	Pseudomonadota
GCA_000016345.1	NC_009379.1	Polynucleobacter asymbioticus QLW-P1DMWA-1	Polynucleobacter asymbioticus QLW-P1DMWA-1, complete sequence	Pseudomonadota	Betaproteobacteria	Burkholderiales	Burkholderiaceae	Polynucleobacter	2159490	44.8341	0.0	chromosome	0	2159490	2159490	100.0	100.0	Pseudomonadota
GCA_000016425.1	NC_009380.1	Salinispora tropica CNB-440	Salinispora tropica CNB-440, complete sequence	Actinomycetota	Actinomycetes	Micromonosporales	Micromonosporaceae	Salinispora	5183331	69.461	0.0	chromosome	0	5183331	5183331	100.0	100.0	Actinomycetota
GCA_000016445.1	NC_009378.1	Yersinia pestis Pestoides F	Yersinia pestis Pestoides F plasmid MT, complete sequence	Pseudomonadota	Gammaproteobacteria	Enterobacterales	Yersiniaceae	Yersinia	137010	52.0057	4.3618	ER	2	4517345	4725862	3.032976228	2.899153636	Pseudomonadota
GCA_000016445.1	NC_009377.1	Yersinia pestis Pestoides F	Yersinia pestis Pestoides F plasmid CD, complete sequence	Pseudomonadota	Gammaproteobacteria	Enterobacterales	Yersiniaceae	Yersinia	71507	44.8893	-2.7546	ER	2	4517345	4725862	1.582943078	1.513099621	Pseudomonadota
GCA_000016445.1	NC_009381.1	Yersinia pestis Pestoides F	Yersinia pestis Pestoides F, complete sequence	Pseudomonadota	Gammaproteobacteria	Enterobacterales	Yersiniaceae	Yersinia	4517345	47.6439	0.0	chromosome	2	4517345	4725862	100.0	95.58774674	Pseudomonadota
GCA_000016505.1	NC_009706.1	Clostridium kluyveri DSM 555	Clostridium kluyveri DSM 555, complete sequence	Bacillota	Clostridia	Eubacteriales	Clostridiaceae	Clostridium	3964618	32.0204	0.0	chromosome	1	3964618	4023800	100.0	98.52920125	Bacillota
GCA_000016505.1	NC_009466.1	Clostridium kluyveri DSM 555	Clostridium kluyveri DSM 555 plasmid pCKL555A, complete sequence	Bacillota	Clostridia	Eubacteriales	Clostridiaceae	Clostridium	59182	33.3716	1.3512	ER	1	3964618	4023800	1.492754157	1.470798747	Bacillota
GCA_000016545.1	NC_009437.1	Caldicellulosiruptor saccharolyticus DSM 8903	Caldicellulosiruptor saccharolyticus DSM 8903, complete sequence	Bacillota	Bacillotaincertaesedis	Caldicellulosiruptorales	Caldicellulosiruptoraceae	Caldicellulosiruptor	2970275	35.2541	0.0	chromosome	0	2970275	2970275	100.0	100.0	Bacillota
GCA_000016625.1	NC_009897.1	Rickettsia massiliae MTU5	Rickettsia massiliae MTU5 plasmid pRMA, complete sequence	Pseudomonadota	Alphaproteobacteria	Rickettsiales	Rickettsiaceae	Rickettsieae	15286	31.7088	-0.8346	ER	1	1360898	1376184	1.123228927	1.110752632	Pseudomonadota
GCA_000016625.1	NC_009900.1	Rickettsia massiliae MTU5	Rickettsia massiliae MTU5, complete sequence	Pseudomonadota	Alphaproteobacteria	Rickettsiales	Rickettsiaceae	Rickettsieae	1360898	32.5434	0.0	chromosome	1	1360898	1376184	100.0	98.88924737	Pseudomonadota
GCA_000016645.1	NC_009441.1	Flavobacterium johnsoniae UW101	Flavobacterium johnsoniae UW101, complete sequence	Bacteroidota	Flavobacteriia	Flavobacteriales	Flavobacteriaceae	Flavobacterium	6096872	34.1129	0.0	chromosome	0	6096872	6096872	100.0	100.0	Bacteroidota
GCA_000016665.1	NC_009523.1	Roseiflexus sp. RS-1	Roseiflexus sp. RS-1, complete sequence	Chloroflexota	Chloroflexia	Chloroflexales	Roseiflexaceae	Roseiflexus	5801598	60.3873	0.0	chromosome	0	5801598	5801598	100.0	100.0	Others
GCA_000016685.1	NC_010278.1	Actinobacillus pleuropneumoniae serovar 3 str. JL03	Actinobacillus pleuropneumoniae serovar 3 str. JL03, complete sequence	Pseudomonadota	Gammaproteobacteria	Pasteurellales	Pasteurellaceae	Actinobacillus	2242062	41.2328	0.0	chromosome	0	2242062	2242062	100.0	100.0	Pseudomonadota
GCA_000016725.1	NC_009467.1	Acidiphilium cryptum JF-5	Acidiphilium cryptum JF-5 plasmid pACRY01, complete sequence	Pseudomonadota	Alphaproteobacteria	Acetobacterales	Acidocellaceae	Acidiphilium	203589	62.3334	-5.6593	ER	8	3389227	3963080	6.006944946	5.13714081	Pseudomonadota
GCA_000016725.1	NC_009472.1	Acidiphilium cryptum JF-5	Acidiphilium cryptum JF-5 plasmid pACRY06, complete sequence	Pseudomonadota	Alphaproteobacteria	Acetobacterales	Acidocellaceae	Acidiphilium	8781	60.9953	-6.9974	ER	8	3389227	3963080	0.259085626	0.221570092	Pseudomonadota
GCA_000016725.1	NC_009473.1	Acidiphilium cryptum JF-5	Acidiphilium cryptum JF-5 plasmid pACRY07, complete sequence	Pseudomonadota	Alphaproteobacteria	Acetobacterales	Acidocellaceae	Acidiphilium	5629	57.5058	-10.4869	ER	8	3389227	3963080	0.166085069	0.142035992	Pseudomonadota
GCA_000016725.1	NC_009470.1	Acidiphilium cryptum JF-5	Acidiphilium cryptum JF-5 plasmid pACRY04, complete sequence	Pseudomonadota	Alphaproteobacteria	Acetobacterales	Acidocellaceae	Acidiphilium	37415	59.6205	-8.3722	ER	8	3389227	3963080	1.10393904	0.944088941	Pseudomonadota
GCA_000016725.1	NC_009471.1	Acidiphilium cryptum JF-5	Acidiphilium cryptum JF-5 plasmid pACRY05, complete sequence	Pseudomonadota	Alphaproteobacteria	Acetobacterales	Acidocellaceae	Acidiphilium	37155	60.8532	-7.1395	ER	8	3389227	3963080	1.096267674	0.937528387	Pseudomonadota
GCA_000016725.1	NC_009484.1	Acidiphilium cryptum JF-5	Acidiphilium cryptum JF-5, complete sequence	Pseudomonadota	Alphaproteobacteria	Acetobacterales	Acidocellaceae	Acidiphilium	3389227	67.9927	0.0	chromosome	8	3389227	3963080	100.0	85.52002483	Pseudomonadota
GCA_000016725.1	NC_009469.1	Acidiphilium cryptum JF-5	Acidiphilium cryptum JF-5 plasmid pACRY03, complete sequence	Pseudomonadota	Alphaproteobacteria	Acetobacterales	Acidocellaceae	Acidiphilium	88953	62.1283	-5.8644	ER	8	3389227	3963080	2.624580767	2.244542124	Pseudomonadota
GCA_000016725.1	NC_009474.1	Acidiphilium cryptum JF-5	Acidiphilium cryptum JF-5 plasmid pACRY08, complete sequence	Pseudomonadota	Alphaproteobacteria	Acetobacterales	Acidocellaceae	Acidiphilium	4909	58.6881	-9.3046	ER	8	3389227	3963080	0.144841287	0.123868304	Pseudomonadota
GCA_000016725.1	NC_009468.1	Acidiphilium cryptum JF-5	Acidiphilium cryptum JF-5 plasmid pACRY02, complete sequence	Pseudomonadota	Alphaproteobacteria	Acetobacterales	Acidocellaceae	Acidiphilium	187422	61.9196	-6.0731	ER	8	3389227	3963080	5.529933522	4.729200521	Pseudomonadota
GCA_000016745.1	NC_009483.1	Geotalea uraniireducens Rf4	Geotalea uraniireducens Rf4, complete sequence	Thermodesulfobacteriota	Desulfuromonadia	Geobacterales	Geobacteraceae	Geotalea	5136364	54.2382	0.0	chromosome	0	5136364	5136364	100.0	100.0	Others
GCA_000016785.1	NC_009486.1	Thermotoga petrophila RKU-1	Thermotoga petrophila RKU-1, complete sequence	Thermotogota	Thermotogae	Thermotogales	Thermotogaceae	Thermotoga	1823511	46.1012	0.0	chromosome	0	1823511	1823511	100.0	100.0	Others
GCA_000016805.1	NC_009477.1	Staphylococcus aureus subsp. aureus JH9	Staphylococcus aureus subsp. aureus JH9 plasmid pSJH901, complete sequence	Bacillota	Bacilli	Bacillales	Staphylococcaceae	Staphylococcus	30429	29.6395	-3.3099	ER	1	2906700	2937129	1.046857261	1.036011697	Bacillota
GCA_000016805.1	NC_009487.1	Staphylococcus aureus subsp. aureus JH9	Staphylococcus aureus subsp. aureus JH9, complete sequence	Bacillota	Bacilli	Bacillales	Staphylococcaceae	Staphylococcus	2906700	32.9494	0.0	chromosome	1	2906700	2937129	100.0	98.9639883	Bacillota
GCA_000016825.1	NC_009513.1	Limosilactobacillus reuteri subsp. reuteri	Limosilactobacillus reuteri subsp. reuteri, complete sequence	Bacillota	Bacilli	Lactobacillales	Lactobacillaceae	Limosilactobacillus	1999618	38.8726	0.0	chromosome	0	1999618	1999618	100.0	100.0	Bacillota
GCA_000016845.1	NC_009505.1	Brucella ovis ATCC 25840	Brucella ovis ATCC 25840 chromosome I, complete sequence	Pseudomonadota	Alphaproteobacteria	Hyphomicrobiales	Brucellaceae	Brucella/Ochrobactrum group	2111370	57.1775	0.0	chromosome	1	2111370	3275590	100.0	64.45770075	Pseudomonadota
GCA_000016845.1	NC_009504.1	Brucella ovis ATCC 25840	Brucella ovis ATCC 25840 chromosome II, complete sequence	Pseudomonadota	Alphaproteobacteria	Hyphomicrobiales	Brucellaceae	Brucella/Ochrobactrum group	1164220	57.2255	0.048	ER	1	2111370	3275590	55.14050119	35.54229925	Pseudomonadota
GCA_000016905.1	NC_009616.1	Thermosipho melanesiensis BI429	Thermosipho melanesiensis BI429, complete sequence	Thermotogota	Thermotogae	Thermotogales	Fervidobacteriaceae	Thermosipho	1915238	31.3999	0.0	chromosome	0	1915238	1915238	100.0	100.0	Others
GCA_000016925.1	NC_009565.1	Mycobacterium tuberculosis F11	Mycobacterium tuberculosis F11, complete sequence	Actinomycetota	Actinomycetes	Mycobacteriales	Mycobacteriaceae	Mycobacterium	4424435	65.6178	0.0	chromosome	0	4424435	4424435	100.0	100.0	Actinomycetota
GCA_000016945.1	NC_009704.1	Yersinia pseudotuberculosis IP 31758	Yersinia pseudotuberculosis IP 31758 plasmid p_59kb, complete sequence	Pseudomonadota	Gammaproteobacteria	Enterobacterales	Yersiniaceae	Yersinia	58679	40.2239	-7.3137	ER	2	4723306	4935125	1.242328996	1.189007371	Pseudomonadota
GCA_000016945.1	NC_009705.1	Yersinia pseudotuberculosis IP 31758	Yersinia pseudotuberculosis IP 31758 plasmid p_153kb, complete sequence	Pseudomonadota	Gammaproteobacteria	Enterobacterales	Yersiniaceae	Yersinia	153140	40.3546	-7.183	ER	2	4723306	4935125	3.242220597	3.103062232	Pseudomonadota
GCA_000016945.1	NC_009708.1	Yersinia pseudotuberculosis IP 31758	Yersinia pseudotuberculosis IP 31758, complete sequence	Pseudomonadota	Gammaproteobacteria	Enterobacterales	Yersiniaceae	Yersinia	4723306	47.5376	0.0	chromosome	2	4723306	4935125	100.0	95.7079304	Pseudomonadota
GCA_000016965.1	NC_009617.1	Clostridium beijerinckii NCIMB 8052	Clostridium beijerinckii NCIMB 8052, complete sequence	Bacillota	Clostridia	Eubacteriales	Clostridiaceae	Clostridium	6000632	29.8556	0.0	chromosome	0	6000632	6000632	100.0	100.0	Bacillota
GCA_000016985.1	NC_009633.1	Alkaliphilus metalliredigens QYMF	Alkaliphilus metalliredigens QYMF, complete sequence	Bacillota	Clostridia	Peptostreptococcales	Natronincolaceae	Alkaliphilus	4929566	36.822	0.0	chromosome	0	4929566	4929566	100.0	100.0	Bacillota
GCA_000017005.1	NC_009785.1	Streptococcus gordonii str. Challis substr. CH1	Streptococcus gordonii str. Challis substr. CH1, complete sequence	Bacillota	Bacilli	Lactobacillales	Streptococcaceae	Streptococcus	2196662	40.5068	0.0	chromosome	0	2196662	2196662	100.0	100.0	Bacillota
GCA_000017025.1	NC_009697.1	Clostridium botulinum A str. ATCC 19397	Clostridium botulinum A str. ATCC 19397, complete sequence	Bacillota	Clostridia	Eubacteriales	Clostridiaceae	Clostridium	3863450	28.2053	0.0	chromosome	0	3863450	3863450	100.0	100.0	Bacillota
GCA_000017045.1	NC_009698.1	Clostridium botulinum A str. Hall	Clostridium botulinum A str. Hall, complete sequence	Bacillota	Clostridia	Eubacteriales	Clostridiaceae	Clostridium	3760560	28.1847	0.0	chromosome	0	3760560	3760560	100.0	100.0	Bacillota
GCA_000017065.1	NC_009699.1	Clostridium botulinum F str. Langeland	Clostridium botulinum F str. Langeland, complete sequence	Bacillota	Clostridia	Eubacteriales	Clostridiaceae	Clostridium	3995387	28.3089	0.0	chromosome	1	3995387	4012918	100.0	99.56313585	Bacillota
GCA_000017065.1	NC_009700.1	Clostridium botulinum F str. Langeland	Clostridium botulinum F str. Langeland plasmid pCLI, complete sequence	Bacillota	Clostridia	Eubacteriales	Clostridiaceae	Clostridium	17531	26.0852	-2.2237	ER	1	3995387	4012918	0.438781024	0.436864147	Bacillota
GCA_000017085.1	NC_010079.1	Staphylococcus aureus subsp. aureus USA300_TCH1516	Staphylococcus aureus subsp. aureus USA300_TCH1516, complete sequence	Bacillota	Bacilli	Bacillales	Staphylococcaceae	Staphylococcus	2872915	32.7563	0.0	chromosome	2	2872915	2903081	100.0	98.96089706	Bacillota
GCA_000017085.1	NC_012417.1	Staphylococcus aureus subsp. aureus USA300_TCH1516	Staphylococcus aureus subsp. aureus USA300_TCH1516 plasmid pUSA01-HOU, complete sequence	Bacillota	Bacilli	Bacillales	Staphylococcaceae	Staphylococcus	3125	28.736	-4.0203	ER	2	2872915	2903081	0.108774537	0.107644258	Bacillota
GCA_000017085.1	NC_010063.1	Staphylococcus aureus subsp. aureus USA300_TCH1516	Staphylococcus aureus subsp. aureus USA300_TCH1516 plasmid pUSA300HOUMR, complete sequence	Bacillota	Bacilli	Bacillales	Staphylococcaceae	Staphylococcus	27041	30.5166	-2.2397	ER	2	2872915	2903081	0.941239125	0.931458681	Bacillota
GCA_000017105.1	NC_009726.1	Coxiella burnetii Dugway 5J108-111	Coxiella burnetii Dugway 5J108-111 plasmid pQpDG, complete sequence	Pseudomonadota	Gammaproteobacteria	Legionellales	Coxiellaceae	Coxiella	54179	39.7922	-2.6436	ER	1	2158758	2212937	2.509730132	2.448284791	Pseudomonadota
GCA_000017105.1	NC_009727.1	Coxiella burnetii Dugway 5J108-111	Coxiella burnetii Dugway 5J108-111, complete sequence	Pseudomonadota	Gammaproteobacteria	Legionellales	Coxiellaceae	Coxiella	2158758	42.4358	0.0	chromosome	1	2158758	2212937	100.0	97.55171521	Pseudomonadota
GCA_000017145.1	NC_009621.1	Sinorhizobium medicae WSM419	Sinorhizobium medicae WSM419 plasmid pSMED02, complete sequence	Pseudomonadota	Alphaproteobacteria	Hyphomicrobiales	Rhizobiaceae	Sinorhizobium/Ensifer group	1245408	59.8866	-1.6156	ER	3	3781904	6817576	32.93071426	18.26760714	Pseudomonadota
GCA_000017145.1	NC_009620.1	Sinorhizobium medicae WSM419	Sinorhizobium medicae WSM419 plasmid pSMED01, complete sequence	Pseudomonadota	Alphaproteobacteria	Hyphomicrobiales	Rhizobiaceae	Sinorhizobium/Ensifer group	1570951	61.4556	-0.0466	ER	3	3781904	6817576	41.5386271	23.04266208	Pseudomonadota
GCA_000017145.1	NC_009636.1	Sinorhizobium medicae WSM419	Sinorhizobium medicae WSM419, complete sequence	Pseudomonadota	Alphaproteobacteria	Hyphomicrobiales	Rhizobiaceae	Sinorhizobium/Ensifer group	3781904	61.5022	0.0	chromosome	3	3781904	6817576	100.0	55.47285428	Pseudomonadota
GCA_000017145.1	NC_009622.1	Sinorhizobium medicae WSM419	Sinorhizobium medicae WSM419 plasmid pSMED03, complete sequence	Pseudomonadota	Alphaproteobacteria	Hyphomicrobiales	Rhizobiaceae	Sinorhizobium/Ensifer group	219313	60.0553	-1.4469	ER	3	3781904	6817576	5.799010234	3.216876497	Pseudomonadota
GCA_000017205.1	NC_009656.1	Pseudomonas aeruginosa PA7	Pseudomonas aeruginosa PA7, complete sequence	Pseudomonadota	Gammaproteobacteria	Pseudomonadales	Pseudomonadaceae	Pseudomonas	6588339	66.4494	0.0	chromosome	0	6588339	6588339	100.0	100.0	Pseudomonadota
GCA_000017245.1	NC_009655.1	Actinobacillus succinogenes 130Z	Actinobacillus succinogenes 130Z, complete sequence	Pseudomonadota	Gammaproteobacteria	Pasteurellales	Pasteurellaceae	Actinobacillus	2319663	44.9186	0.0	chromosome	0	2319663	2319663	100.0	100.0	Pseudomonadota
GCA_000017265.1	NC_011144.1	Phenylobacterium zucineum HLK1	Phenylobacterium zucineum HLK1, complete sequence	Pseudomonadota	Alphaproteobacteria	Caulobacterales	Caulobacteraceae	Phenylobacterium	3996255	71.3464	0.0	chromosome	1	3996255	4379231	100.0	91.25472029	Pseudomonadota
GCA_000017265.1	NC_011143.1	Phenylobacterium zucineum HLK1	Phenylobacterium zucineum HLK1 plasmid unnamed, complete sequence	Pseudomonadota	Alphaproteobacteria	Caulobacterales	Caulobacteraceae	Phenylobacterium	382976	68.5442	-2.8022	ER	1	3996255	4379231	9.583372432	8.745279708	Pseudomonadota
GCA_000017305.1	NC_009664.2	Kineococcus radiotolerans SRS30216 = ATCC BAA-149	Kineococcus radiotolerans SRS30216 = ATCC BAA-149, complete sequence	Actinomycetota	Actinomycetes	Kineosporiales	Kineosporiaceae	Kineococcus	4761183	74.435	0.0	chromosome	2	4761183	4956672	100.0	96.05604325	Actinomycetota
GCA_000017305.1	NC_009660.1	Kineococcus radiotolerans SRS30216 = ATCC BAA-149	Kineococcus radiotolerans SRS30216 = ATCC BAA-149 plasmid pKRAD02, complete sequence	Actinomycetota	Actinomycetes	Kineosporiales	Kineosporiaceae	Kineococcus	12917	72.2614	-2.1736	ER	2	4761183	4956672	0.271298121	0.26059824	Actinomycetota
GCA_000017305.1	NC_009806.1	Kineococcus radiotolerans SRS30216 = ATCC BAA-149	Kineococcus radiotolerans SRS30216 = ATCC BAA-149 plasmid pKRAD01, complete sequence	Actinomycetota	Actinomycetes	Kineosporiales	Kineosporiaceae	Kineococcus	182572	69.4334	-5.0016	ER	2	4761183	4956672	3.834593209	3.683358512	Actinomycetota
GCA_000017325.1	NC_009665.1	Shewanella baltica OS185	Shewanella baltica OS185, complete sequence	Pseudomonadota	Gammaproteobacteria	Alteromonadales	Shewanellaceae	Shewanella	5229686	46.3125	0.0	chromosome	1	5229686	5312910	100.0	98.43355148	Pseudomonadota
GCA_000017325.1	NC_009661.1	Shewanella baltica OS185	Shewanella baltica OS185 plasmid pS18501, complete sequence	Pseudomonadota	Gammaproteobacteria	Alteromonadales	Shewanellaceae	Shewanella	83224	43.7374	-2.5751	ER	1	5229686	5312910	1.591376614	1.566448519	Pseudomonadota
GCA_000017405.1	NC_009668.1	Brucella anthropi ATCC 49188	Brucella anthropi ATCC 49188 chromosome 2, complete sequence	Pseudomonadota	Alphaproteobacteria	Hyphomicrobiales	Brucellaceae	Brucella/Ochrobactrum group	1895911	56.2229	0.172	ER	5	2887297	5205777	65.66387178	36.41936641	Pseudomonadota
GCA_000017405.1	NC_009672.1	Brucella anthropi ATCC 49188	Brucella anthropi ATCC 49188 plasmid pOANT04, complete sequence	Pseudomonadota	Alphaproteobacteria	Hyphomicrobiales	Brucellaceae	Brucella/Ochrobactrum group	57138	55.2837	-0.7672	ER	5	2887297	5205777	1.978944321	1.097588314	Pseudomonadota
GCA_000017405.1	NC_009667.1	Brucella anthropi ATCC 49188	Brucella anthropi ATCC 49188 chromosome 1, complete sequence	Pseudomonadota	Alphaproteobacteria	Hyphomicrobiales	Brucellaceae	Brucella/Ochrobactrum group	2887297	56.0509	0.0	chromosome	5	2887297	5205777	100.0	55.46332469	Pseudomonadota
GCA_000017405.1	NC_009671.1	Brucella anthropi ATCC 49188	Brucella anthropi ATCC 49188 plasmid pOANT03, complete sequence	Pseudomonadota	Alphaproteobacteria	Hyphomicrobiales	Brucellaceae	Brucella/Ochrobactrum group	93589	54.2703	-1.7806	ER	5	2887297	5205777	3.24140537	1.797791185	Pseudomonadota
GCA_000017405.1	NC_009670.1	Brucella anthropi ATCC 49188	Brucella anthropi ATCC 49188 plasmid pOANT02, complete sequence	Pseudomonadota	Alphaproteobacteria	Hyphomicrobiales	Brucellaceae	Brucella/Ochrobactrum group	101491	58.5343	2.4834	ER	5	2887297	5205777	3.515086948	1.949584087	Pseudomonadota
GCA_000017405.1	NC_009669.1	Brucella anthropi ATCC 49188	Brucella anthropi ATCC 49188 plasmid pOANT01, complete sequence	Pseudomonadota	Alphaproteobacteria	Hyphomicrobiales	Brucellaceae	Brucella/Ochrobactrum group	170351	56.1576	0.1067	ER	5	2887297	5205777	5.900016521	3.272345319	Pseudomonadota
GCA_000017425.1	NC_009674.1	Bacillus cytotoxicus NVH 391-98	Bacillus cytotoxicus NVH 391-98, complete sequence	Bacillota	Bacilli	Bacillales	Bacillaceae	Bacillus	4087024	35.8768	0.0	chromosome	1	4087024	4094159	100.0	99.82572733	Bacillota
GCA_000017425.1	NC_009673.1	Bacillus cytotoxicus NVH 391-98	Bacillus cytotoxicus NVH 391-98 plasmid pBC9801, complete sequence	Bacillota	Bacilli	Bacillales	Bacillaceae	Bacillus	7135	30.2593	-5.6175	ER	1	4087024	4094159	0.174576905	0.174272665	Bacillota
GCA_000017445.4	NC_010263.3	Rickettsia rickettsii str. Iowa	Rickettsia rickettsii str. Iowa, complete sequence	Pseudomonadota	Alphaproteobacteria	Rickettsiales	Rickettsiaceae	Rickettsieae	1268201	32.4468	0.0	chromosome	0	1268201	1268201	100.0	100.0	Pseudomonadota
GCA_000017465.2	NC_009715.2	Campylobacter curvus 525.92	Campylobacter curvus 525.92, complete sequence	Campylobacterota	Epsilonproteobacteria	Campylobacterales	Campylobacteraceae	Campylobacter	1971270	44.5352	0.0	chromosome	0	1971270	1971270	100.0	100.0	Others
GCA_000017505.1	NC_009675.1	Anaeromyxobacter sp. Fw109-5	Anaeromyxobacter sp. Fw109-5, complete sequence	Myxococcota	Myxococcia	Myxococcales	Anaeromyxobacteraceae	Anaeromyxobacter	5277990	73.5314	0.0	chromosome	0	5277990	5277990	100.0	100.0	Others
GCA_000017545.1	NC_009718.1	Fervidobacterium nodosum Rt17-B1	Fervidobacterium nodosum Rt17-B1, complete sequence	Thermotogota	Thermotogae	Thermotogales	Fervidobacteriaceae	Fervidobacterium	1948941	34.9893	0.0	chromosome	0	1948941	1948941	100.0	100.0	Others
GCA_000017565.1	NC_009719.1	Parvibaculum lavamentivorans DS-1	Parvibaculum lavamentivorans DS-1, complete sequence	Pseudomonadota	Alphaproteobacteria	Hyphomicrobiales	Parvibaculaceae	Parvibaculum	3914745	62.3281	0.0	chromosome	0	3914745	3914745	100.0	100.0	Pseudomonadota
GCA_000017585.1	NC_009713.1	Campylobacter hominis ATCC BAA-381	Campylobacter hominis ATCC BAA-381 plasmid pCH4, complete sequence	Campylobacterota	Epsilonproteobacteria	Campylobacterales	Campylobacteraceae	Campylobacter	3678	34.149	2.4158	ER	1	1711273	1714951	0.214927718	0.214466769	Others
GCA_000017585.1	NC_009714.1	Campylobacter hominis ATCC BAA-381	Campylobacter hominis ATCC BAA-381, complete sequence	Campylobacterota	Epsilonproteobacteria	Campylobacterales	Campylobacteraceae	Campylobacter	1711273	31.7332	0.0	chromosome	1	1711273	1714951	100.0	99.78553323	Others
GCA_000017605.1	NC_010846.1	Leptospira biflexa serovar Patoc strain 'Patoc 1 (Ames)'	Leptospira biflexa serovar Patoc strain 'Patoc 1 (Ames)' plasmid p74, complete sequence	Spirochaetota	Spirochaetia	Leptospirales	Leptospiraceae	Leptospira	74117	37.4664	-1.4251	ER	2	3603977	3956089	2.056533657	1.873491724	Spirochaetota
GCA_000017605.1	NC_010845.1	Leptospira biflexa serovar Patoc strain 'Patoc 1 (Ames)'	Leptospira biflexa serovar Patoc strain 'Patoc 1 (Ames)' chromosome II, complete sequence	Spirochaetota	Spirochaetia	Leptospirales	Leptospiraceae	Leptospira	277995	39.2734	0.3819	ER	2	3603977	3956089	7.71356199	7.027015823	Spirochaetota
GCA_000017605.1	NC_010842.1	Leptospira biflexa serovar Patoc strain 'Patoc 1 (Ames)'	Leptospira biflexa serovar Patoc strain 'Patoc 1 (Ames)' chromosome I, complete sequence	Spirochaetota	Spirochaetia	Leptospirales	Leptospiraceae	Leptospira	3603977	38.8915	0.0	chromosome	2	3603977	3956089	100.0	91.09949245	Spirochaetota
GCA_000017665.1	NC_009780.1	Cronobacter sakazakii ATCC BAA-894	Cronobacter sakazakii ATCC BAA-894 plasmid pESA3, complete sequence	Pseudomonadota	Gammaproteobacteria	Enterobacterales	Enterobacteriaceae	Cronobacter	131196	56.8485	0.0814	ER	2	4368373	4530777	3.003314964	2.895662267	Pseudomonadota
GCA_000017665.1	NC_009778.1	Cronobacter sakazakii ATCC BAA-894	Cronobacter sakazakii ATCC BAA-894, complete sequence	Pseudomonadota	Gammaproteobacteria	Enterobacterales	Enterobacteriaceae	Cronobacter	4368373	56.7671	0.0	chromosome	2	4368373	4530777	100.0	96.41553756	Pseudomonadota
GCA_000017665.1	NC_009779.1	Cronobacter sakazakii ATCC BAA-894	Cronobacter sakazakii ATCC BAA-894 plasmid pESA2, complete sequence	Pseudomonadota	Gammaproteobacteria	Enterobacterales	Enterobacteriaceae	Cronobacter	31208	51.5829	-5.1842	ER	2	4368373	4530777	0.714407858	0.688800177	Pseudomonadota
GCA_000017685.1	NC_010602.1	Leptospira biflexa serovar Patoc strain 'Patoc 1 (Paris)'	Leptospira biflexa serovar Patoc strain 'Patoc 1 (Paris)' chromosome I, complete sequence	Spirochaetota	Spirochaetia	Leptospirales	Leptospiraceae	Leptospira	3599677	38.8948	0.0	chromosome	2	3599677	3951448	100.0	91.0976685	Spirochaetota
GCA_000017685.1	NC_010843.1	Leptospira biflexa serovar Patoc strain 'Patoc 1 (Paris)'	Leptospira biflexa serovar Patoc strain 'Patoc 1 (Paris)' chromosome II, complete sequence	Spirochaetota	Spirochaetia	Leptospirales	Leptospiraceae	Leptospira	277655	39.2732	0.3784	ER	2	3599677	3951448	7.713330946	7.026664656	Spirochaetota
GCA_000017685.1	NC_010844.1	Leptospira biflexa serovar Patoc strain 'Patoc 1 (Paris)'	Leptospira biflexa serovar Patoc strain 'Patoc 1 (Paris)' plasmid p74, complete sequence	Spirochaetota	Spirochaetia	Leptospirales	Leptospiraceae	Leptospira	74116	37.4683	-1.4265	ER	2	3599677	3951448	2.058962512	1.875666844	Spirochaetota
GCA_000017705.1	NC_009784.1	Vibrio campbellii ATCC BAA-1116	Vibrio campbellii ATCC BAA-1116 chromosome II, complete sequence	Pseudomonadota	Gammaproteobacteria	Vibrionales	Vibrionaceae	Vibrio	2204018	45.2712	-0.2753	ER	2	3765351	6058377	58.53419774	36.37967726	Pseudomonadota
GCA_000017705.1	NC_009777.1	Vibrio campbellii ATCC BAA-1116	Vibrio campbellii ATCC BAA-1116 plasmid pVIBHAR, complete sequence	Pseudomonadota	Gammaproteobacteria	Vibrionales	Vibrionaceae	Vibrio	89008	43.7893	-1.7572	ER	2	3765351	6058377	2.363869929	1.469172354	Pseudomonadota
GCA_000017705.1	NC_009783.1	Vibrio campbellii ATCC BAA-1116	Vibrio campbellii ATCC BAA-1116 chromosome I, complete sequence	Pseudomonadota	Gammaproteobacteria	Vibrionales	Vibrionaceae	Vibrio	3765351	45.5465	0.0	chromosome	2	3765351	6058377	100.0	62.15115038	Pseudomonadota
GCA_000017725.2	NC_009795.1	Campylobacter concisus 13826	Campylobacter concisus 13826 plasmid pCCON31, complete sequence	Campylobacterota	Epsilonproteobacteria	Campylobacterales	Campylobacteraceae	Campylobacter	30949	31.6068	-7.8222	ER	2	2052007	2099413	1.508230722	1.474173971	Others
GCA_000017725.2	NC_009796.1	Campylobacter concisus 13826	Campylobacter concisus 13826 plasmid pCCON16, complete sequence	Campylobacterota	Epsilonproteobacteria	Campylobacterales	Campylobacteraceae	Campylobacter	16457	33.4569	-5.9721	ER	2	2052007	2099413	0.801995315	0.783885781	Others
GCA_000017725.2	NC_009802.2	Campylobacter concisus 13826	Campylobacter concisus 13826, complete sequence	Campylobacterota	Epsilonproteobacteria	Campylobacterales	Campylobacteraceae	Campylobacter	2052007	39.429	0.0	chromosome	2	2052007	2099413	100.0	97.74194025	Others
GCA_000017745.1	NC_009786.1	Escherichia coli O139:H28 str. E24377A	Escherichia coli O139:H28 str. E24377A plasmid pETEC_80, complete sequence	Pseudomonadota	Gammaproteobacteria	Enterobacterales	Enterobacteriaceae	Escherichia	79237	47.2721	-3.3495	ER	6	4979619	5249288	1.591226156	1.509480905	Pseudomonadota
GCA_000017745.1	NC_009801.1	Escherichia coli O139:H28 str. E24377A	Escherichia coli O139:H28 str. E24377A, complete sequence	Pseudomonadota	Gammaproteobacteria	Enterobacterales	Enterobacteriaceae	Escherichia	4979619	50.6216	0.0	chromosome	6	4979619	5249288	100.0	94.86275091	Pseudomonadota
GCA_000017745.1	NC_009787.1	Escherichia coli O139:H28 str. E24377A	Escherichia coli O139:H28 str. E24377A plasmid pETEC_35, complete sequence	Pseudomonadota	Gammaproteobacteria	Enterobacterales	Enterobacteriaceae	Escherichia	34367	51.6164	0.9948	ER	6	4979619	5249288	0.690153202	0.654698313	Pseudomonadota
GCA_000017745.1	NC_009789.1	Escherichia coli O139:H28 str. E24377A	Escherichia coli O139:H28 str. E24377A plasmid pETEC_6, complete sequence	Pseudomonadota	Gammaproteobacteria	Enterobacterales	Enterobacteriaceae	Escherichia	6199	52.573	1.9514	ER	6	4979619	5249288	0.124487436	0.118092206	Pseudomonadota
GCA_000017745.1	NC_009791.1	Escherichia coli O139:H28 str. E24377A	Escherichia coli O139:H28 str. E24377A plasmid pETEC_5, complete sequence	Pseudomonadota	Gammaproteobacteria	Enterobacterales	Enterobacteriaceae	Escherichia	5033	49.6324	-0.9892	ER	6	4979619	5249288	0.10107199	0.09587967	Pseudomonadota
GCA_000017745.1	NC_009790.1	Escherichia coli O139:H28 str. E24377A	Escherichia coli O139:H28 str. E24377A plasmid pETEC_74, complete sequence	Pseudomonadota	Gammaproteobacteria	Enterobacterales	Enterobacteriaceae	Escherichia	74224	49.8491	-0.7725	ER	6	4979619	5249288	1.490555804	1.413982239	Pseudomonadota
GCA_000017745.1	NC_009788.1	Escherichia coli O139:H28 str. E24377A	Escherichia coli O139:H28 str. E24377A plasmid pETEC_73, complete sequence	Pseudomonadota	Gammaproteobacteria	Enterobacterales	Enterobacteriaceae	Escherichia	70609	50.2061	-0.4155	ER	6	4979619	5249288	1.417959888	1.345115757	Pseudomonadota
GCA_000017765.1	NC_009800.1	Escherichia coli HS	Escherichia coli HS, complete sequence	Pseudomonadota	Gammaproteobacteria	Enterobacterales	Enterobacteriaceae	Escherichia	4643538	50.8196	0.0	chromosome	0	4643538	4643538	100.0	100.0	Pseudomonadota
GCA_000017785.1	NC_009749.1	Francisella tularensis subsp. holarctica FTNF002-00	Francisella tularensis subsp. holarctica FTNF002-00, complete sequence	Pseudomonadota	Gammaproteobacteria	Thiotrichales	Francisellaceae	Francisella	1890909	32.1615	0.0	chromosome	0	1890909	1890909	100.0	100.0	Pseudomonadota
GCA_000017805.1	NC_009767.1	Roseiflexus castenholzii DSM 13941	Roseiflexus castenholzii DSM 13941, complete sequence	Chloroflexota	Chloroflexia	Chloroflexales	Roseiflexaceae	Roseiflexus	5723298	60.6901	0.0	chromosome	0	5723298	5723298	100.0	100.0	Others
GCA_000017845.1	NC_010543.1	Crocosphaera subtropica ATCC 51142	Crocosphaera subtropica ATCC 51142 plasmid D, complete sequence	Cyanobacteriota	Cyanophyceae	Chroococcales	Aphanothecaceae	Crocosphaera	10244	36.968	-0.9074	ER	5	4934271	5460377	0.207609189	0.187606094	Others
GCA_000017845.1	NC_010541.1	Crocosphaera subtropica ATCC 51142	Crocosphaera subtropica ATCC 51142 plasmid B, complete sequence	Cyanobacteriota	Cyanophyceae	Chroococcales	Aphanothecaceae	Crocosphaera	31856	41.4584	3.583	ER	5	4934271	5460377	0.645607021	0.583402941	Others
GCA_000017845.1	NC_010539.1	Crocosphaera subtropica ATCC 51142	Crocosphaera subtropica ATCC 51142 plasmid A, complete sequence	Cyanobacteriota	Cyanophyceae	Chroococcales	Aphanothecaceae	Crocosphaera	39620	36.7996	-1.0758	ER	5	4934271	5460377	0.802955492	0.725590925	Others
GCA_000017845.1	NC_010542.1	Crocosphaera subtropica ATCC 51142	Crocosphaera subtropica ATCC 51142 plasmid pC, complete sequence	Cyanobacteriota	Cyanophyceae	Chroococcales	Aphanothecaceae	Crocosphaera	14685	38.0933	0.2179	ER	5	4934271	5460377	0.297612352	0.268937474	Others
GCA_000017845.1	NC_010547.1	Crocosphaera subtropica ATCC 51142	Crocosphaera subtropica ATCC 51142 chromosome linear, complete sequence	Cyanobacteriota	Cyanophyceae	Chroococcales	Aphanothecaceae	Crocosphaera	429701	38.5687	0.6933	ER	5	4934271	5460377	8.708500202	7.869438319	Others
GCA_000017845.1	NC_010546.1	Crocosphaera subtropica ATCC 51142	Crocosphaera subtropica ATCC 51142 chromosome circular, complete sequence	Cyanobacteriota	Cyanophyceae	Chroococcales	Aphanothecaceae	Crocosphaera	4934271	37.8754	0.0	chromosome	5	4934271	5460377	100.0	90.36502425	Others
GCA_000017865.1	NC_009828.1	Pseudothermotoga lettingae TMO	Pseudothermotoga lettingae TMO, complete sequence	Thermotogota	Thermotogae	Thermotogales	Thermotogaceae	Pseudothermotoga	2135342	38.697	0.0	chromosome	0	2135342	2135342	100.0	100.0	Others
GCA_000017885.4	NC_009848.4	Bacillus pumilus SAFR-032	Bacillus pumilus SAFR-032, complete sequence	Bacillota	Bacilli	Bacillales	Bacillaceae	Bacillus	3704641	41.2876	0.0	chromosome	0	3704641	3704641	100.0	100.0	Bacillota
GCA_000017905.1	NC_009839.1	Campylobacter jejuni subsp. jejuni 81116	Campylobacter jejuni subsp. jejuni 81116, complete sequence	Campylobacterota	Epsilonproteobacteria	Campylobacterales	Campylobacteraceae	Campylobacter	1628115	30.5415	0.0	chromosome	0	1628115	1628115	100.0	100.0	Others
GCA_000017965.1	NC_010382.1	Lysinibacillus sphaericus C3-41	Lysinibacillus sphaericus C3-41, complete sequence	Bacillota	Bacilli	Bacillales	Bacillaceae	Lysinibacillus	4639821	37.2893	0.0	chromosome	1	4639821	4817463	100.0	96.31254044	Bacillota
GCA_000017965.1	NC_010381.1	Lysinibacillus sphaericus C3-41	Lysinibacillus sphaericus C3-41 plasmid pBsph, complete sequence	Bacillota	Bacilli	Bacillales	Bacillaceae	Lysinibacillus	177642	33.102	-4.1873	ER	1	4639821	4817463	3.828639079	3.687459561	Bacillota
GCA_000017985.1	NC_012967.1	Escherichia coli B str. REL606	Escherichia coli B str. REL606, complete sequence	Pseudomonadota	Gammaproteobacteria	Enterobacterales	Enterobacteriaceae	Escherichia	4629812	50.7694	0.0	chromosome	0	4629812	4629812	100.0	100.0	Pseudomonadota
GCA_000018005.1	NC_009921.1	Parafrankia sp. EAN1pec	Parafrankia sp. EAN1pec, complete sequence	Actinomycetota	Actinomycetes	Frankiales	Frankiaceae	Parafrankia	8982042	71.1536	0.0	chromosome	0	8982042	8982042	100.0	100.0	Actinomycetota
GCA_000018025.1	NC_009831.1	Shewanella sediminis HAW-EB3	Shewanella sediminis HAW-EB3, complete sequence	Pseudomonadota	Gammaproteobacteria	Alteromonadales	Shewanellaceae	Shewanella	5517674	46.0779	0.0	chromosome	0	5517674	5517674	100.0	100.0	Pseudomonadota
GCA_000018045.1	NC_009794.1	Citrobacter koseri ATCC BAA-895	Citrobacter koseri ATCC BAA-895 plasmid pCKO2, complete sequence	Pseudomonadota	Gammaproteobacteria	Enterobacterales	Enterobacteriaceae	Citrobacter	5601	51.2766	-2.5512	ER	2	4720462	4735357	0.11865364	0.118280417	Pseudomonadota
GCA_000018045.1	NC_009792.1	Citrobacter koseri ATCC BAA-895	Citrobacter koseri ATCC BAA-895, complete sequence	Pseudomonadota	Gammaproteobacteria	Enterobacterales	Enterobacteriaceae	Citrobacter	4720462	53.8278	0.0	chromosome	2	4720462	4735357	100.0	99.68545138	Pseudomonadota
GCA_000018045.1	NC_009793.1	Citrobacter koseri ATCC BAA-895	Citrobacter koseri ATCC BAA-895 plasmid pCKO3, complete sequence	Pseudomonadota	Gammaproteobacteria	Enterobacterales	Enterobacteriaceae	Citrobacter	9294	55.1754	1.3476	ER	2	4720462	4735357	0.196887508	0.196268201	Pseudomonadota
GCA_000018065.1	NC_009840.1	Prochlorococcus marinus str. MIT 9215	Prochlorococcus marinus str. MIT 9215, complete sequence	Cyanobacteriota	Cyanophyceae	Synechococcales	Prochlorococcaceae	Prochlorococcus	1738790	31.145	0.0	chromosome	0	1738790	1738790	100.0	100.0	Others
GCA_000018105.1	NC_009932.1	Acaryochloris marina MBIC11017	Acaryochloris marina MBIC11017 plasmid pREB7, complete sequence	Cyanobacteriota	Cyanophyceae	Acaryochloridales	Acaryochloridaceae	Acaryochloris	155110	45.5909	-1.663	ER	9	6503724	8361599	2.384941304	1.855027968	Others
GCA_000018105.1	NC_009931.1	Acaryochloris marina MBIC11017	Acaryochloris marina MBIC11017 plasmid pREB6, complete sequence	Cyanobacteriota	Cyanophyceae	Acaryochloridales	Acaryochloridaceae	Acaryochloris	172728	47.1261	-0.1278	ER	9	6503724	8361599	2.655832259	2.065729294	Others
GCA_000018105.1	NC_009934.1	Acaryochloris marina MBIC11017	Acaryochloris marina MBIC11017 plasmid pREB9, complete sequence	Cyanobacteriota	Cyanophyceae	Acaryochloridales	Acaryochloridaceae	Acaryochloris	2133	42.5223	-4.7316	ER	9	6503724	8361599	0.032796595	0.025509475	Others
GCA_000018105.1	NC_009925.1	Acaryochloris marina MBIC11017	Acaryochloris marina MBIC11017, complete sequence	Cyanobacteriota	Cyanophyceae	Acaryochloridales	Acaryochloridaceae	Acaryochloris	6503724	47.2539	0.0	chromosome	9	6503724	8361599	100.0	77.78086464	Others
GCA_000018105.1	NC_009928.1	Acaryochloris marina MBIC11017	Acaryochloris marina MBIC11017 plasmid pREB3, complete sequence	Cyanobacteriota	Cyanophyceae	Acaryochloridales	Acaryochloridaceae	Acaryochloris	273121	45.1902	-2.0637	ER	9	6503724	8361599	4.199455573	3.266372855	Others
GCA_000018105.1	NC_009930.1	Acaryochloris marina MBIC11017	Acaryochloris marina MBIC11017 plasmid pREB5, complete sequence	Cyanobacteriota	Cyanophyceae	Acaryochloridales	Acaryochloridaceae	Acaryochloris	177162	44.6755	-2.5784	ER	9	6503724	8361599	2.724008583	2.118757429	Others
GCA_000018105.1	NC_009933.1	Acaryochloris marina MBIC11017	Acaryochloris marina MBIC11017 plasmid pREB8, complete sequence	Cyanobacteriota	Cyanophyceae	Acaryochloridales	Acaryochloridaceae	Acaryochloris	120693	45.4185	-1.8354	ER	9	6503724	8361599	1.855752181	1.443420092	Others
GCA_000018105.1	NC_009927.1	Acaryochloris marina MBIC11017	Acaryochloris marina MBIC11017 plasmid pREB2, complete sequence	Cyanobacteriota	Cyanophyceae	Acaryochloridales	Acaryochloridaceae	Acaryochloris	356087	45.3367	-1.9172	ER	9	6503724	8361599	5.475124713	4.258599342	Others
GCA_000018105.1	NC_009929.1	Acaryochloris marina MBIC11017	Acaryochloris marina MBIC11017 plasmid pREB4, complete sequence	Cyanobacteriota	Cyanophyceae	Acaryochloridales	Acaryochloridaceae	Acaryochloris	226680	45.877	-1.3769	ER	9	6503724	8361599	3.485387756	2.710964733	Others
GCA_000018105.1	NC_009926.1	Acaryochloris marina MBIC11017	Acaryochloris marina MBIC11017 plasmid pREB1, complete sequence	Cyanobacteriota	Cyanophyceae	Acaryochloridales	Acaryochloridaceae	Acaryochloris	374161	47.3483	0.0944	ER	9	6503724	8361599	5.753027035	4.474754171	Others
GCA_000018145.1	NC_009956.1	Dinoroseobacter shibae DFL 12 = DSM 16493	Dinoroseobacter shibae DFL 12 = DSM 16493 plasmid pDSHI02, complete sequence	Pseudomonadota	Alphaproteobacteria	Rhodobacterales	Roseobacteraceae	Dinoroseobacter	152970	65.152	-0.8635	ER	5	3789584	4417868	4.036590824	3.46252989	Pseudomonadota
GCA_000018145.1	NC_009959.1	Dinoroseobacter shibae DFL 12 = DSM 16493	Dinoroseobacter shibae DFL 12 = DSM 16493 plasmid pDSHI05, complete sequence	Pseudomonadota	Alphaproteobacteria	Rhodobacterales	Roseobacteraceae	Dinoroseobacter	72296	68.8738	2.8583	ER	5	3789584	4417868	1.907755574	1.636445453	Pseudomonadota
GCA_000018145.1	NC_009955.1	Dinoroseobacter shibae DFL 12 = DSM 16493	Dinoroseobacter shibae DFL 12 = DSM 16493 plasmid pDSHI01, complete sequence	Pseudomonadota	Alphaproteobacteria	Rhodobacterales	Roseobacteraceae	Dinoroseobacter	190506	60.1293	-5.8862	ER	5	3789584	4417868	5.027095322	4.312170486	Pseudomonadota
GCA_000018145.1	NC_009958.1	Dinoroseobacter shibae DFL 12 = DSM 16493	Dinoroseobacter shibae DFL 12 = DSM 16493 plasmid pDSHI04, complete sequence	Pseudomonadota	Alphaproteobacteria	Rhodobacterales	Roseobacteraceae	Dinoroseobacter	86208	61.0454	-4.9701	ER	5	3789584	4417868	2.274867109	1.951348478	Pseudomonadota
GCA_000018145.1	NC_009957.1	Dinoroseobacter shibae DFL 12 = DSM 16493	Dinoroseobacter shibae DFL 12 = DSM 16493 plasmid pDSHI03, complete sequence	Pseudomonadota	Alphaproteobacteria	Rhodobacterales	Roseobacteraceae	Dinoroseobacter	126304	60.5278	-5.4877	ER	5	3789584	4417868	3.332925197	2.858935577	Pseudomonadota
GCA_000018145.1	NC_009952.1	Dinoroseobacter shibae DFL 12 = DSM 16493	Dinoroseobacter shibae DFL 12 = DSM 16493, complete sequence	Pseudomonadota	Alphaproteobacteria	Rhodobacterales	Roseobacteraceae	Dinoroseobacter	3789584	66.0155	0.0	chromosome	5	3789584	4417868	100.0	85.77857012	Pseudomonadota
GCA_000018185.1	NC_017617.1	Streptococcus suis GZ1	Streptococcus suis GZ1, complete sequence	Bacillota	Bacilli	Lactobacillales	Streptococcaceae	Streptococcus	2038034	41.4425	0.0	chromosome	0	2038034	2038034	100.0	100.0	Bacillota
GCA_000018205.1	NC_009881.1	Rickettsia akari str. Hartford	Rickettsia akari str. Hartford, complete sequence	Pseudomonadota	Alphaproteobacteria	Rickettsiales	Rickettsiaceae	Rickettsieae	1231060	32.3347	0.0	chromosome	0	1231060	1231060	100.0	100.0	Pseudomonadota
GCA_000018225.1	NC_009882.1	Rickettsia rickettsii str. 'Sheila Smith'	Rickettsia rickettsii str. 'Sheila Smith', complete sequence	Pseudomonadota	Alphaproteobacteria	Rickettsiales	Rickettsiaceae	Rickettsieae	1257710	32.4674	0.0	chromosome	0	1257710	1257710	100.0	100.0	Pseudomonadota
GCA_000018245.1	NC_009883.1	Rickettsia bellii OSU 85-389	Rickettsia bellii OSU 85-389, complete sequence	Pseudomonadota	Alphaproteobacteria	Rickettsiales	Rickettsiaceae	Rickettsieae	1528980	31.6282	0.0	chromosome	0	1528980	1528980	100.0	100.0	Pseudomonadota
GCA_000018285.1	NC_009901.1	Shewanella pealeana ATCC 700345	Shewanella pealeana ATCC 700345, complete sequence	Pseudomonadota	Gammaproteobacteria	Alteromonadales	Shewanellaceae	Shewanella	5174581	44.662	0.0	chromosome	0	5174581	5174581	100.0	100.0	Pseudomonadota
GCA_000018325.1	NC_009922.1	Alkaliphilus oremlandii OhILAs	Alkaliphilus oremlandii OhILAs, complete sequence	Bacillota	Clostridia	Peptostreptococcales	Natronincolaceae	Alkaliphilus	3123558	36.2573	0.0	chromosome	0	3123558	3123558	100.0	100.0	Bacillota
GCA_000018345.1	NC_010604.1	Mycobacterium marinum M	Mycobacterium marinum M plasmid pMM23, complete sequence	Actinomycetota	Actinomycetes	Mycobacteriales	Mycobacteriaceae	Mycobacterium	23317	67.8604	2.1338	ER	1	6636827	6660144	0.351327524	0.350097535	Actinomycetota
GCA_000018345.1	NC_010612.1	Mycobacterium marinum M	Mycobacterium marinum M, complete sequence	Actinomycetota	Actinomycetes	Mycobacteriales	Mycobacteriaceae	Mycobacterium	6636827	65.7266	0.0	chromosome	1	6636827	6660144	100.0	99.64990246	Actinomycetota
GCA_000018385.1	NC_012124.1	Salmonella enterica subsp. enterica serovar Paratyphi C str. RKS4594	Salmonella enterica subsp. enterica serovar Paratyphi C str. RKS4594 plasmid pSPCV, complete sequence	Pseudomonadota	Gammaproteobacteria	Enterobacterales	Enterobacteriaceae	Salmonella	55414	52.7502	0.587	ER	1	4833080	4888494	1.146556647	1.133559743	Pseudomonadota
GCA_000018385.1	NC_012125.1	Salmonella enterica subsp. enterica serovar Paratyphi C str. RKS4594	Salmonella enterica subsp. enterica serovar Paratyphi C str. RKS4594, complete sequence	Pseudomonadota	Gammaproteobacteria	Enterobacterales	Enterobacteriaceae	Salmonella	4833080	52.1632	0.0	chromosome	1	4833080	4888494	100.0	98.86644026	Pseudomonadota
GCA_000018405.1	NC_009943.1	Desulfosudis oleivorans Hxd3	Desulfosudis oleivorans Hxd3, complete sequence	Thermodesulfobacteriota	Desulfobacteria	Desulfobacterales	Desulfosudaceae	Desulfosudis	3944167	56.1686	0.0	chromosome	0	3944167	3944167	100.0	100.0	Others
GCA_000018425.1	NC_010424.1	Candidatus Desulforudis audaxviator MP104C	Candidatus Desulforudis audaxviator MP104C, complete sequence	Bacillota	Clostridia	Thermoanaerobacterales	Candidatus Desulforudaceae	Candidatus Desulforudis	2349476	60.8471	0.0	chromosome	0	2349476	2349476	100.0	100.0	Bacillota
GCA_000018445.1	NC_010611.1	Acinetobacter baumannii ACICU	Acinetobacter baumannii ACICU, complete sequence	Pseudomonadota	Gammaproteobacteria	Moraxellales	Moraxellaceae	Acinetobacter	3904116	39.0313	0.0	chromosome	2	3904116	3996761	100.0	97.681998	Pseudomonadota
GCA_000018445.1	NC_010606.1	Acinetobacter baumannii ACICU	Acinetobacter baumannii ACICU plasmid pACICU2, complete sequence	Pseudomonadota	Gammaproteobacteria	Moraxellales	Moraxellaceae	Acinetobacter	64366	33.4012	-5.6301	ER	2	3904116	3996761	1.648670275	1.610454065	Pseudomonadota
GCA_000018445.1	NC_010605.1	Acinetobacter baumannii ACICU	Acinetobacter baumannii ACICU plasmid pACICU1, complete sequence	Pseudomonadota	Gammaproteobacteria	Moraxellales	Moraxellaceae	Acinetobacter	28279	37.8408	-1.1905	ER	2	3904116	3996761	0.724338109	0.707547937	Pseudomonadota
GCA_000018505.1	NC_010086.1	Burkholderia multivorans ATCC 17616	Burkholderia multivorans ATCC 17616 chromosome 2, complete sequence	Pseudomonadota	Betaproteobacteria	Burkholderiales	Burkholderiaceae	Burkholderia	2472928	67.1318	0.2625	ER	3	3448466	7008622	71.71095786	35.28408295	Pseudomonadota
GCA_000018505.1	NC_010087.1	Burkholderia multivorans ATCC 17616	Burkholderia multivorans ATCC 17616 chromosome 3, complete sequence	Pseudomonadota	Betaproteobacteria	Burkholderiales	Burkholderiaceae	Burkholderia	919806	65.7752	-1.0941	ER	3	3448466	7008622	26.67290326	13.12392079	Pseudomonadota
GCA_000018505.1	NC_010084.1	Burkholderia multivorans ATCC 17616	Burkholderia multivorans ATCC 17616 chromosome 1, complete sequence	Pseudomonadota	Betaproteobacteria	Burkholderiales	Burkholderiaceae	Burkholderia	3448466	66.8693	0.0	chromosome	3	3448466	7008622	100.0	49.20319572	Pseudomonadota
GCA_000018505.1	NC_010070.1	Burkholderia multivorans ATCC 17616	Burkholderia multivorans ATCC 17616 plasmid pBMUL01, complete sequence	Pseudomonadota	Betaproteobacteria	Burkholderiales	Burkholderiaceae	Burkholderia	167422	61.3342	-5.5351	ER	3	3448466	7008622	4.854970297	2.388800537	Pseudomonadota
GCA_000018525.1	NC_010104.1	Brucella canis ATCC 23365	Brucella canis ATCC 23365 chromosome II, complete sequence	Pseudomonadota	Alphaproteobacteria	Hyphomicrobiales	Brucellaceae	Brucella/Ochrobactrum group	1206800	57.3037	0.096	ER	1	2105969	3312769	57.30378747	36.42873982	Pseudomonadota
GCA_000018525.1	NC_010103.1	Brucella canis ATCC 23365	Brucella canis ATCC 23365 chromosome I, complete sequence	Pseudomonadota	Alphaproteobacteria	Hyphomicrobiales	Brucellaceae	Brucella/Ochrobactrum group	2105969	57.2077	0.0	chromosome	1	2105969	3312769	100.0	63.57126018	Pseudomonadota
GCA_000018545.1	NC_000914.2	Sinorhizobium fredii NGR234	Sinorhizobium fredii NGR234 plasmid pNGR234a, complete sequence	Pseudomonadota	Alphaproteobacteria	Hyphomicrobiales	Rhizobiaceae	Sinorhizobium/Ensifer group	536165	58.4932	-4.5356	ER	2	3925702	6891900	13.65781203	7.779639867	Pseudomonadota
GCA_000018545.1	NC_012587.1	Sinorhizobium fredii NGR234	Sinorhizobium fredii NGR234, complete sequence	Pseudomonadota	Alphaproteobacteria	Hyphomicrobiales	Rhizobiaceae	Sinorhizobium/Ensifer group	3925702	63.0288	0.0	chromosome	2	3925702	6891900	100.0	56.96109926	Pseudomonadota
GCA_000018545.1	NC_012586.1	Sinorhizobium fredii NGR234	Sinorhizobium fredii NGR234 plasmid pNGR234b, complete sequence	Pseudomonadota	Alphaproteobacteria	Hyphomicrobiales	Rhizobiaceae	Sinorhizobium/Ensifer group	2430033	62.3033	-0.7255	ER	2	3925702	6891900	61.90059765	35.25926087	Pseudomonadota
GCA_000018605.1	NC_010003.1	Petrotoga mobilis SJ95	Petrotoga mobilis SJ95, complete sequence	Thermotogota	Thermotogae	Petrotogales	Petrotogaceae	Petrotoga	2169548	34.1232	0.0	chromosome	0	2169548	2169548	100.0	100.0	Others
GCA_000018665.1	NC_010002.1	Delftia acidovorans SPH-1	Delftia acidovorans SPH-1, complete sequence	Pseudomonadota	Betaproteobacteria	Burkholderiales	Comamonadaceae	Delftia	6767514	66.4763	0.0	chromosome	0	6767514	6767514	100.0	100.0	Pseudomonadota
GCA_000018685.1	NC_010001.1	Lachnoclostridium phytofermentans ISDg	Lachnoclostridium phytofermentans ISDg, complete sequence	Bacillota	Clostridia	Lachnospirales	Lachnospiraceae	Lachnoclostridium	4847594	35.3485	0.0	chromosome	0	4847594	4847594	100.0	100.0	Bacillota
GCA_000018705.1	NC_010102.1	Salmonella enterica subsp. enterica serovar Paratyphi B str. SPB7	Salmonella enterica subsp. enterica serovar Paratyphi B str. SPB7, complete sequence	Pseudomonadota	Gammaproteobacteria	Enterobacterales	Enterobacteriaceae	Salmonella	4858887	52.1098	0.0	chromosome	0	4858887	4858887	100.0	100.0	Pseudomonadota
GCA_000018725.1	NC_010742.1	Brucella abortus S19	Brucella abortus S19 chromosome 1, complete sequence	Pseudomonadota	Alphaproteobacteria	Hyphomicrobiales	Brucellaceae	Brucella/Ochrobactrum group	2122487	57.1589	0.0	chromosome	1	2122487	3283936	100.0	64.63241062	Pseudomonadota
GCA_000018725.1	NC_010740.1	Brucella abortus S19	Brucella abortus S19 chromosome 2, complete sequence	Pseudomonadota	Alphaproteobacteria	Hyphomicrobiales	Brucellaceae	Brucella/Ochrobactrum group	1161449	57.3364	0.1775	ER	1	2122487	3283936	54.7211361	35.36758938	Pseudomonadota
GCA_000018745.1	NC_010115.1	Coxiella burnetii RSA 331	Coxiella burnetii RSA 331 plasmid QpH1, complete sequence	Pseudomonadota	Gammaproteobacteria	Legionellales	Coxiellaceae	Coxiella	37317	39.3306	-3.4336	ER	1	2016427	2053744	1.850649689	1.817022959	Pseudomonadota
GCA_000018745.1	NC_010117.1	Coxiella burnetii RSA 331	Coxiella burnetii RSA 331, complete sequence	Pseudomonadota	Gammaproteobacteria	Legionellales	Coxiellaceae	Coxiella	2016427	42.7642	0.0	chromosome	1	2016427	2053744	100.0	98.18297704	Pseudomonadota
GCA_000018765.1	NC_010000.1	Shewanella baltica OS195	Shewanella baltica OS195 plasmid pS19503, complete sequence	Pseudomonadota	Gammaproteobacteria	Alteromonadales	Shewanellaceae	Shewanella	49148	42.897	-3.3863	ER	3	5347283	5547544	0.919120982	0.885941599	Pseudomonadota
GCA_000018765.1	NC_009999.1	Shewanella baltica OS195	Shewanella baltica OS195 plasmid pS19502, complete sequence	Pseudomonadota	Gammaproteobacteria	Alteromonadales	Shewanellaceae	Shewanella	75508	44.1159	-2.1674	ER	3	5347283	5547544	1.412081612	1.361106825	Pseudomonadota
GCA_000018765.1	NC_009998.1	Shewanella baltica OS195	Shewanella baltica OS195 plasmid pS19501, complete sequence	Pseudomonadota	Gammaproteobacteria	Alteromonadales	Shewanellaceae	Shewanella	75605	42.6625	-3.6208	ER	3	5347283	5547544	1.413895618	1.362855346	Pseudomonadota
GCA_000018765.1	NC_009997.1	Shewanella baltica OS195	Shewanella baltica OS195, complete sequence	Pseudomonadota	Gammaproteobacteria	Alteromonadales	Shewanellaceae	Shewanella	5347283	46.2833	0.0	chromosome	3	5347283	5547544	100.0	96.39009623	Pseudomonadota
GCA_000018785.1	NC_010163.1	Acholeplasma laidlawii PG-8A	Acholeplasma laidlawii PG-8A, complete sequence	Mycoplasmatota	Mollicutes	Acholeplasmatales	Acholeplasmataceae	Acholeplasma	1496992	31.9278	0.0	chromosome	0	1496992	1496992	100.0	100.0	Others
GCA_000018805.1	NC_010157.1	Yersinia pestis Angola	Yersinia pestis Angola plasmid new_pCD, complete sequence	Pseudomonadota	Gammaproteobacteria	Enterobacterales	Yersiniaceae	Yersinia	68190	44.6414	-2.9566	ER	2	4504254	4687014	1.513902191	1.454870841	Pseudomonadota
GCA_000018805.1	NC_010159.1	Yersinia pestis Angola	Yersinia pestis Angola, complete sequence	Pseudomonadota	Gammaproteobacteria	Enterobacterales	Yersiniaceae	Yersinia	4504254	47.598	0.0	chromosome	2	4504254	4687014	100.0	96.10071572	Pseudomonadota
GCA_000018805.1	NC_010158.1	Yersinia pestis Angola	Yersinia pestis Angola plasmid pMT-pPCP, complete sequence	Pseudomonadota	Gammaproteobacteria	Enterobacterales	Yersiniaceae	Yersinia	114570	49.9791	2.3811	ER	2	4504254	4687014	2.543595454	2.444413437	Pseudomonadota
GCA_000018825.1	NC_010183.1	Bacillus mycoides KBAB4	Bacillus mycoides KBAB4 plasmid pBWB404, complete sequence	Bacillota	Bacilli	Bacillales	Bacillaceae	Bacillus	52830	35.3701	-0.1915	ER	4	5262775	5872743	1.00384303	0.899579634	Bacillota
GCA_000018825.1	NC_010180.1	Bacillus mycoides KBAB4	Bacillus mycoides KBAB4 plasmid pBWB401, complete sequence	Bacillota	Bacilli	Bacillales	Bacillaceae	Bacillus	417054	33.6654	-1.8962	ER	4	5262775	5872743	7.924602515	7.101519682	Bacillota
GCA_000018825.1	NC_010184.1	Bacillus mycoides KBAB4	Bacillus mycoides KBAB4, complete sequence	Bacillota	Bacilli	Bacillales	Bacillaceae	Bacillus	5262775	35.5616	0.0	chromosome	4	5262775	5872743	100.0	89.6135758	Bacillota
GCA_000018825.1	NC_010182.1	Bacillus mycoides KBAB4	Bacillus mycoides KBAB4 plasmid pBWB403, complete sequence	Bacillota	Bacilli	Bacillales	Bacillaceae	Bacillus	64977	43.36	7.7984	ER	4	5262775	5872743	1.234652821	1.106416542	Bacillota
GCA_000018825.1	NC_010181.1	Bacillus mycoides KBAB4	Bacillus mycoides KBAB4 plasmid pBWB402, complete sequence	Bacillota	Bacilli	Bacillales	Bacillaceae	Bacillus	75107	33.3484	-2.2132	ER	4	5262775	5872743	1.427136824	1.27890834	Bacillota
GCA_000018845.1	NC_010172.1	Methylorubrum extorquens PA1	Methylorubrum extorquens PA1, complete sequence	Pseudomonadota	Alphaproteobacteria	Hyphomicrobiales	Methylobacteriaceae	Methylorubrum	5471154	68.1839	0.0	chromosome	0	5471154	5471154	100.0	100.0	Pseudomonadota
GCA_000018865.1	NC_010175.1	Chloroflexus aurantiacus J-10-fl	Chloroflexus aurantiacus J-10-fl, complete sequence	Chloroflexota	Chloroflexia	Chloroflexales	Chloroflexaceae	Chloroflexus	5258541	56.6972	0.0	chromosome	0	5258541	5258541	100.0	100.0	Others
GCA_000018885.1	NC_010168.1	Renibacterium salmoninarum ATCC 33209	Renibacterium salmoninarum ATCC 33209, complete sequence	Actinomycetota	Actinomycetes	Micrococcales	Micrococcaceae	Renibacterium	3155250	56.2713	0.0	chromosome	0	3155250	3155250	100.0	100.0	Actinomycetota
GCA_000018905.1	NC_010169.1	Brucella suis ATCC 23445	Brucella suis ATCC 23445 chromosome I, complete sequence	Pseudomonadota	Alphaproteobacteria	Hyphomicrobiales	Brucellaceae	Brucella/Ochrobactrum group	1923763	57.1156	0.0	chromosome	1	1923763	3324607	100.0	57.86437314	Pseudomonadota
GCA_000018905.1	NC_010167.1	Brucella suis ATCC 23445	Brucella suis ATCC 23445 chromosome II, complete sequence	Pseudomonadota	Alphaproteobacteria	Hyphomicrobiales	Brucellaceae	Brucella/Ochrobactrum group	1400844	57.3284	0.2128	ER	1	1923763	3324607	72.81790948	42.13562686	Pseudomonadota
GCA_000018945.1	NC_011978.1	Thermotoga neapolitana DSM 4359	Thermotoga neapolitana DSM 4359, complete sequence	Thermotogota	Thermotogae	Thermotogales	Thermotogaceae	Thermotoga	1884562	46.9424	0.0	chromosome	0	1884562	1884562	100.0	100.0	Others
GCA_000018965.1	NC_012468.1	Streptococcus pneumoniae 70585	Streptococcus pneumoniae 70585, complete sequence	Bacillota	Bacilli	Lactobacillales	Streptococcaceae	Streptococcus	2184682	39.7256	0.0	chromosome	0	2184682	2184682	100.0	100.0	Bacillota
GCA_000018985.1	NC_012466.1	Streptococcus pneumoniae JJA	Streptococcus pneumoniae JJA, complete sequence	Bacillota	Bacilli	Lactobacillales	Streptococcaceae	Streptococcus	2120234	39.7438	0.0	chromosome	0	2120234	2120234	100.0	100.0	Bacillota
GCA_000019005.1	NC_012467.1	Streptococcus pneumoniae P1031	Streptococcus pneumoniae P1031, complete sequence	Bacillota	Bacilli	Lactobacillales	Streptococcaceae	Streptococcus	2111882	39.7458	0.0	chromosome	0	2111882	2111882	100.0	100.0	Bacillota
GCA_000019025.1	NC_012469.1	Streptococcus pneumoniae Taiwan19F-14	Streptococcus pneumoniae Taiwan19F-14, complete sequence	Bacillota	Bacilli	Lactobacillales	Streptococcaceae	Streptococcus	2112148	39.767	0.0	chromosome	0	2112148	2112148	100.0	100.0	Bacillota
GCA_000019045.1	NC_011567.1	Anoxybacillus flavithermus WK1	Anoxybacillus flavithermus WK1, complete sequence	Bacillota	Bacilli	Bacillales	Anoxybacillaceae	Anoxybacillus	2846746	41.7768	0.0	chromosome	0	2846746	2846746	100.0	100.0	Bacillota
GCA_000019065.1	NC_010320.1	Thermoanaerobacter sp. X514	Thermoanaerobacter sp. X514, complete sequence	Bacillota	Clostridia	Thermoanaerobacterales	Thermoanaerobacteraceae	Thermoanaerobacter	2457259	34.5187	0.0	chromosome	0	2457259	2457259	100.0	100.0	Bacillota
GCA_000019085.1	NC_010321.1	Thermoanaerobacter pseudethanolicus ATCC 33223	Thermoanaerobacter pseudethanolicus ATCC 33223, complete sequence	Bacillota	Clostridia	Thermoanaerobacterales	Thermoanaerobacteraceae	Thermoanaerobacter	2362816	34.5128	0.0	chromosome	0	2362816	2362816	100.0	100.0	Bacillota
GCA_000019125.1	NC_010322.1	Pseudomonas putida GB-1	Pseudomonas putida GB-1, complete sequence	Pseudomonadota	Gammaproteobacteria	Pseudomonadales	Pseudomonadaceae	Pseudomonas	6078430	61.9422	0.0	chromosome	0	6078430	6078430	100.0	100.0	Pseudomonadota
GCA_000019165.1	NC_010337.2	Heliomicrobium modesticaldum Ice1	Heliomicrobium modesticaldum Ice1, complete sequence	Bacillota	Clostridia	Eubacteriales	Heliobacteriaceae	Heliomicrobium	3075407	56.9752	0.0	chromosome	0	3075407	3075407	100.0	100.0	Bacillota
GCA_000019185.1	NC_010334.1	Shewanella halifaxensis HAW-EB4	Shewanella halifaxensis HAW-EB4, complete sequence	Pseudomonadota	Gammaproteobacteria	Alteromonadales	Shewanellaceae	Shewanella	5226917	44.5909	0.0	chromosome	0	5226917	5226917	100.0	100.0	Pseudomonadota
GCA_000019205.1	NC_012040.1	Campylobacter lari RM2100	Campylobacter lari RM2100 plasmid pCL2100, complete sequence	Campylobacterota	Epsilonproteobacteria	Campylobacterales	Campylobacteraceae	Campylobacter	46201	26.8631	-2.8404	ER	1	1525460	1571661	3.028660207	2.939628839	Others
GCA_000019205.1	NC_012039.1	Campylobacter lari RM2100	Campylobacter lari RM2100, complete sequence	Campylobacterota	Epsilonproteobacteria	Campylobacterales	Campylobacteraceae	Campylobacter	1525460	29.7035	0.0	chromosome	1	1525460	1571661	100.0	97.06037116	Others
GCA_000019225.1	NC_010995.1	Cellvibrio japonicus Ueda107	Cellvibrio japonicus Ueda107, complete sequence	Pseudomonadota	Gammaproteobacteria	Cellvibrionales	Cellvibrionaceae	Cellvibrio	4576573	51.9912	0.0	chromosome	0	4576573	4576573	100.0	100.0	Pseudomonadota
GCA_000019245.4	NC_014334.2	Lacticaseibacillus paracasei	Lacticaseibacillus paracasei, complete sequence	Bacillota	Bacilli	Lactobacillales	Lactobacillaceae	Lacticaseibacillus	2861969	46.5109	0.0	chromosome	1	2861969	2898456	100.0	98.74115736	Bacillota
GCA_000019245.4	NC_011352.1	Lacticaseibacillus paracasei	Lacticaseibacillus paracasei plasmid plca36, complete sequence	Bacillota	Bacilli	Lactobacillales	Lactobacillaceae	Lacticaseibacillus	36487	40.1485	-6.3624	ER	1	2861969	2898456	1.274891517	1.258842639	Bacillota
GCA_000019265.1	NC_010380.1	Streptococcus pneumoniae Hungary19A-6	Streptococcus pneumoniae Hungary19A-6, complete sequence	Bacillota	Bacilli	Lactobacillales	Streptococcaceae	Streptococcus	2245615	39.6309	0.0	chromosome	0	2245615	2245615	100.0	100.0	Bacillota
GCA_000019305.1	NC_010516.1	Clostridium botulinum B1 str. Okra	Clostridium botulinum B1 str. Okra, complete sequence	Bacillota	Clostridia	Eubacteriales	Clostridiaceae	Clostridium	3958233	28.3359	0.0	chromosome	1	3958233	4107013	100.0	96.3774159	Bacillota
GCA_000019305.1	NC_010379.1	Clostridium botulinum B1 str. Okra	Clostridium botulinum B1 str. Okra plasmid pCLD, complete sequence	Bacillota	Clostridia	Eubacteriales	Clostridiaceae	Clostridium	148780	25.3562	-2.9797	ER	1	3958233	4107013	3.758747906	3.622584102	Bacillota
GCA_000019325.1	NC_010513.1	Xylella fastidiosa M12	Xylella fastidiosa M12, complete sequence	Pseudomonadota	Gammaproteobacteria	Lysobacterales	Lysobacteraceae	Xylella	2475130	51.9175	0.0	chromosome	0	2475130	2475130	100.0	100.0	Pseudomonadota
GCA_000019345.1	NC_010503.1	Ureaplasma parvum serovar 3 str. ATCC 27815	Ureaplasma parvum serovar 3 str. ATCC 27815, complete sequence	Mycoplasmatota	Mycoplasmoidales	Mycoplasmoidales	Mycoplasmoidaceae	Ureaplasma	751679	25.4965	0.0	chromosome	0	751679	751679	100.0	100.0	Others
GCA_000019365.1	NC_010374.1	Methylobacterium sp. 4-46	Methylobacterium sp. 4-46 plasmid pM44602, complete sequence	Pseudomonadota	Alphaproteobacteria	Hyphomicrobiales	Methylobacteriaceae	Methylobacterium	20019	59.1588	-12.4243	ER	2	7659055	7737025	0.261376893	0.258742863	Pseudomonadota
GCA_000019365.1	NC_010511.1	Methylobacterium sp. 4-46	Methylobacterium sp. 4-46, complete sequence	Pseudomonadota	Alphaproteobacteria	Hyphomicrobiales	Methylobacteriaceae	Methylobacterium	7659055	71.5831	0.0	chromosome	2	7659055	7737025	100.0	98.99224831	Pseudomonadota
GCA_000019365.1	NC_010373.1	Methylobacterium sp. 4-46	Methylobacterium sp. 4-46 plasmid pM44601, complete sequence	Pseudomonadota	Alphaproteobacteria	Hyphomicrobiales	Methylobacteriaceae	Methylobacterium	57951	65.1136	-6.4695	ER	2	7659055	7737025	0.756633814	0.749008824	Pseudomonadota
GCA_000019385.1	NC_010468.1	Escherichia coli ATCC 8739	Escherichia coli ATCC 8739, complete sequence	Pseudomonadota	Gammaproteobacteria	Enterobacterales	Enterobacteriaceae	Escherichia	4746218	50.8665	0.0	chromosome	0	4746218	4746218	100.0	100.0	Pseudomonadota
GCA_000019405.1	NC_010519.1	Histophilus somni 2336	Histophilus somni 2336, complete sequence	Pseudomonadota	Gammaproteobacteria	Pasteurellales	Pasteurellaceae	Histophilus	2263857	37.3781	0.0	chromosome	0	2263857	2263857	100.0	100.0	Pseudomonadota
GCA_000019425.1	NC_010473.1	Escherichia coli str. K-12 substr. DH10B	Escherichia coli str. K-12 substr. DH10B, complete sequence	Pseudomonadota	Gammaproteobacteria	Enterobacterales	Enterobacteriaceae	Escherichia	4686137	50.7813	0.0	chromosome	0	4686137	4686137	100.0	100.0	Pseudomonadota
GCA_000019485.1	NC_010480.1	Picosynechococcus sp. PCC 7002	Picosynechococcus sp. PCC 7002 plasmid pAQ6, complete sequence	Cyanobacteriota	Cyanophyceae	Chroococcales	Geminocystaceae	Picosynechococcus	124030	45.073	-4.558	ER	6	3008047	3409935	4.12327334	3.637312735	Others
GCA_000019485.1	NC_010477.1	Picosynechococcus sp. PCC 7002	Picosynechococcus sp. PCC 7002 plasmid pAQ3, complete sequence	Cyanobacteriota	Cyanophyceae	Chroococcales	Geminocystaceae	Picosynechococcus	16103	45.9417	-3.6893	ER	6	3008047	3409935	0.535330731	0.472237741	Others
GCA_000019485.1	NC_010475.1	Picosynechococcus sp. PCC 7002	Picosynechococcus sp. PCC 7002, complete sequence	Cyanobacteriota	Cyanophyceae	Chroococcales	Geminocystaceae	Picosynechococcus	3008047	49.631	0.0	chromosome	6	3008047	3409935	100.0	88.2142035	Others
GCA_000019485.1	NC_010476.1	Picosynechococcus sp. PCC 7002	Picosynechococcus sp. PCC 7002 plasmid pAQ1, complete sequence	Cyanobacteriota	Cyanophyceae	Chroococcales	Geminocystaceae	Picosynechococcus	4809	49.0331	-0.5979	ER	6	3008047	3409935	0.159871172	0.141029081	Others
GCA_000019485.1	NC_010474.1	Picosynechococcus sp. PCC 7002	Picosynechococcus sp. PCC 7002 plasmid pAQ7, complete sequence	Cyanobacteriota	Cyanophyceae	Chroococcales	Geminocystaceae	Picosynechococcus	186459	47.2678	-2.3632	ER	6	3008047	3409935	6.198673093	5.468110096	Others
GCA_000019485.1	NC_010479.1	Picosynechococcus sp. PCC 7002	Picosynechococcus sp. PCC 7002 plasmid pAQ5, complete sequence	Cyanobacteriota	Cyanophyceae	Chroococcales	Geminocystaceae	Picosynechococcus	38515	42.6483	-6.9827	ER	6	3008047	3409935	1.280398877	1.129493671	Others
GCA_000019485.1	NC_010478.1	Picosynechococcus sp. PCC 7002	Picosynechococcus sp. PCC 7002 plasmid pAQ4, complete sequence	Cyanobacteriota	Cyanophyceae	Chroococcales	Geminocystaceae	Picosynechococcus	31972	44.1011	-5.5299	ER	6	3008047	3409935	1.062882329	0.93761318	Others
GCA_000019505.1	NC_010512.1	Burkholderia orbicola MC0-3	Burkholderia orbicola MC0-3 chromosome 3, complete sequence	Pseudomonadota	Betaproteobacteria	Burkholderiales	Burkholderiaceae	Burkholderia	1224595	66.2203	-0.4992	ER	2	3532883	7971389	34.66276692	15.36237913	Pseudomonadota
GCA_000019505.1	NC_010515.1	Burkholderia orbicola MC0-3	Burkholderia orbicola MC0-3 chromosome 2, complete sequence	Pseudomonadota	Betaproteobacteria	Burkholderiales	Burkholderiaceae	Burkholderia	3213911	66.6012	-0.1183	ER	2	3532883	7971389	90.97133984	40.31808007	Pseudomonadota
GCA_000019505.1	NC_010508.1	Burkholderia orbicola MC0-3	Burkholderia orbicola MC0-3 chromosome 1, complete sequence	Pseudomonadota	Betaproteobacteria	Burkholderiales	Burkholderiaceae	Burkholderia	3532883	66.7195	0.0	chromosome	2	3532883	7971389	100.0	44.3195408	Pseudomonadota
GCA_000019525.1	NC_010506.1	Shewanella woodyi ATCC 51908	Shewanella woodyi ATCC 51908, complete sequence	Pseudomonadota	Gammaproteobacteria	Alteromonadales	Shewanellaceae	Shewanella	5935403	43.701	0.0	chromosome	0	5935403	5935403	100.0	100.0	Pseudomonadota
GCA_000019545.1	NC_010418.1	Clostridium botulinum A3 str. Loch Maree	Clostridium botulinum A3 str. Loch Maree plasmid pCLK, complete sequence	Bacillota	Clostridia	Eubacteriales	Clostridiaceae	Clostridium	266785	25.636	-2.6749	ER	1	3992906	4259691	6.681474595	6.263012974	Bacillota
GCA_000019545.1	NC_010520.1	Clostridium botulinum A3 str. Loch Maree	Clostridium botulinum A3 str. Loch Maree, complete sequence	Bacillota	Clostridia	Eubacteriales	Clostridiaceae	Clostridium	3992906	28.3109	0.0	chromosome	1	3992906	4259691	100.0	93.73698703	Bacillota
GCA_000019565.1	NC_011281.1	Klebsiella variicola	Klebsiella variicola plasmid pKP91, complete sequence	Pseudomonadota	Gammaproteobacteria	Enterobacterales	Enterobacteriaceae	Klebsiella/Raoultella group	91096	51.0923	-6.1938	ER	2	5641239	5920257	1.614822559	1.538716985	Pseudomonadota
GCA_000019565.1	NC_011282.1	Klebsiella variicola	Klebsiella variicola plasmid pKP187, complete sequence	Pseudomonadota	Gammaproteobacteria	Enterobacterales	Enterobacteriaceae	Klebsiella/Raoultella group	187922	47.1515	-10.1346	ER	2	5641239	5920257	3.33121855	3.174220308	Pseudomonadota
GCA_000019565.1	NC_011283.1	Klebsiella variicola	Klebsiella variicola, complete sequence	Pseudomonadota	Gammaproteobacteria	Enterobacterales	Enterobacteriaceae	Klebsiella/Raoultella group	5641239	57.2861	0.0	chromosome	2	5641239	5920257	100.0	95.28706271	Pseudomonadota
GCA_000019585.2	NC_010717.2	Xanthomonas oryzae pv. oryzae PXO99A	Xanthomonas oryzae pv. oryzae PXO99A, complete sequence	Pseudomonadota	Gammaproteobacteria	Lysobacterales	Lysobacteraceae	Xanthomonas	5238555	63.632	0.0	chromosome	0	5238555	5238555	100.0	100.0	Pseudomonadota
GCA_000019625.1	NC_010483.1	Thermotoga sp. RQ2	Thermotoga sp. RQ2, complete sequence	Thermotogota	Thermotogae	Thermotogales	Thermotogaceae	Thermotoga	1877693	46.1777	0.0	chromosome	0	1877693	1877693	100.0	100.0	Others
GCA_000019645.1	NC_010486.1	Escherichia coli SMS-3-5	Escherichia coli SMS-3-5 plasmid pSMS35_4, complete sequence	Pseudomonadota	Gammaproteobacteria	Enterobacterales	Enterobacteriaceae	Escherichia	4074	49.5582	-0.9385	ER	4	5068389	5215377	0.080380571	0.078115158	Pseudomonadota
GCA_000019645.1	NC_010485.1	Escherichia coli SMS-3-5	Escherichia coli SMS-3-5 plasmid pSMS35_8, complete sequence	Pseudomonadota	Gammaproteobacteria	Enterobacterales	Enterobacteriaceae	Escherichia	8909	46.8403	-3.6564	ER	4	5068389	5215377	0.175775774	0.170821783	Pseudomonadota
GCA_000019645.1	NC_010487.1	Escherichia coli SMS-3-5	Escherichia coli SMS-3-5 plasmid pSMS35_3, complete sequence	Pseudomonadota	Gammaproteobacteria	Enterobacterales	Enterobacteriaceae	Escherichia	3565	43.0295	-7.4672	ER	4	5068389	5215377	0.070337932	0.068355557	Pseudomonadota
GCA_000019645.1	NC_010488.1	Escherichia coli SMS-3-5	Escherichia coli SMS-3-5 plasmid pSMS35_130, complete sequence	Pseudomonadota	Gammaproteobacteria	Enterobacterales	Enterobacteriaceae	Escherichia	130440	50.8119	0.3152	ER	4	5068389	5215377	2.57359883	2.501065599	Pseudomonadota
GCA_000019645.1	NC_010498.1	Escherichia coli SMS-3-5	Escherichia coli SMS-3-5, complete sequence	Pseudomonadota	Gammaproteobacteria	Enterobacterales	Enterobacteriaceae	Escherichia	5068389	50.4967	0.0	chromosome	4	5068389	5215377	100.0	97.1816419	Pseudomonadota
GCA_000019665.1	NC_010794.1	Methylacidiphilum infernorum V4	Methylacidiphilum infernorum V4, complete sequence	Verrucomicrobiota	Methylacidiphilae	Methylacidiphilales	Methylacidiphilaceae	Methylacidiphilum (ex Ratnadevi et al. 2023)	2287145	45.4828	0.0	chromosome	0	2287145	2287145	100.0	100.0	Others
GCA_000019685.1	NC_011257.1	Borrelia duttonii Ly	Borrelia duttonii Ly plasmid pl23, complete sequence	Spirochaetota	Spirochaetia	Spirochaetales	Borreliaceae	Borrelia	23303	26.3528	-1.2332	ER	16	931674	1574881	2.501196771	1.479667353	Spirochaetota
GCA_000019685.1	NC_011224.1	Borrelia duttonii Ly	Borrelia duttonii Ly plasmid pl11, complete sequence	Spirochaetota	Spirochaetia	Spirochaetales	Borreliaceae	Borrelia	11226	25.2895	-2.2965	ER	16	931674	1574881	1.204927904	0.712815762	Spirochaetota
GCA_000019685.1	NC_011249.1	Borrelia duttonii Ly	Borrelia duttonii Ly plasmid pl36, complete sequence	Spirochaetota	Spirochaetia	Spirochaetales	Borreliaceae	Borrelia	35831	29.4801	1.8941	ER	16	931674	1574881	3.845873127	2.275156028	Spirochaetota
GCA_000019685.1	NC_011247.1	Borrelia duttonii Ly	Borrelia duttonii Ly plasmid pl165, complete sequence	Spirochaetota	Spirochaetia	Spirochaetales	Borreliaceae	Borrelia	163884	26.57	-1.016	ER	16	931674	1574881	17.59027299	10.40611957	Spirochaetota
GCA_000019685.1	NC_011226.1	Borrelia duttonii Ly	Borrelia duttonii Ly plasmid pl15, complete sequence	Spirochaetota	Spirochaetia	Spirochaetales	Borreliaceae	Borrelia	15049	28.0882	0.5022	ER	16	931674	1574881	1.615264567	0.955564262	Spirochaetota
GCA_000019685.1	NC_011256.1	Borrelia duttonii Ly	Borrelia duttonii Ly plasmid pl70, complete sequence	Spirochaetota	Spirochaetia	Spirochaetales	Borreliaceae	Borrelia	66407	30.2287	2.6427	ER	16	931674	1574881	7.12770776	4.216636051	Spirochaetota
GCA_000019685.1	NC_011254.1	Borrelia duttonii Ly	Borrelia duttonii Ly plasmid pl42, complete sequence	Spirochaetota	Spirochaetia	Spirochaetales	Borreliaceae	Borrelia	42153	30.2493	2.6633	ER	16	931674	1574881	4.524436659	2.676583183	Spirochaetota
GCA_000019685.1	NC_011245.1	Borrelia duttonii Ly	Borrelia duttonii Ly plasmid pl28, complete sequence	Spirochaetota	Spirochaetia	Spirochaetales	Borreliaceae	Borrelia	28343	28.8678	1.2818	ER	16	931674	1574881	3.042158523	1.799691532	Spirochaetota
GCA_000019685.1	NC_011229.1	Borrelia duttonii Ly	Borrelia duttonii Ly, complete sequence	Spirochaetota	Spirochaetia	Spirochaetales	Borreliaceae	Borrelia	931674	27.586	0.0	chromosome	16	931674	1574881	100.0	59.15837451	Spirochaetota
GCA_000019685.1	NC_011264.1	Borrelia duttonii Ly	Borrelia duttonii Ly plasmid pl32, complete sequence	Spirochaetota	Spirochaetia	Spirochaetales	Borreliaceae	Borrelia	31663	30.2056	2.6196	ER	16	931674	1574881	3.398506344	2.010501111	Spirochaetota
GCA_000019685.1	NC_011248.1	Borrelia duttonii Ly	Borrelia duttonii Ly plasmid pl35, complete sequence	Spirochaetota	Spirochaetia	Spirochaetales	Borreliaceae	Borrelia	35286	31.5678	3.9818	ER	16	931674	1574881	3.787376271	2.240550238	Spirochaetota
GCA_000019685.1	NC_011262.1	Borrelia duttonii Ly	Borrelia duttonii Ly plasmid pl31, complete sequence	Spirochaetota	Spirochaetia	Spirochaetales	Borreliaceae	Borrelia	31021	27.8166	0.2306	ER	16	931674	1574881	3.329598121	1.969736126	Spirochaetota
GCA_000019685.1	NC_011259.1	Borrelia duttonii Ly	Borrelia duttonii Ly plasmid pl23b, complete sequence	Spirochaetota	Spirochaetia	Spirochaetales	Borreliaceae	Borrelia	23036	28.9547	1.3687	ER	16	931674	1574881	2.472538678	1.462713691	Spirochaetota
GCA_000019685.1	NC_011265.1	Borrelia duttonii Ly	Borrelia duttonii Ly plasmid pl27, complete sequence	Spirochaetota	Spirochaetia	Spirochaetales	Borreliaceae	Borrelia	27476	28.5267	0.9407	ER	16	931674	1574881	2.949100222	1.744639754	Spirochaetota
GCA_000019685.1	NC_011251.1	Borrelia duttonii Ly	Borrelia duttonii Ly plasmid pl41, complete sequence	Spirochaetota	Spirochaetia	Spirochaetales	Borreliaceae	Borrelia	41259	29.4021	1.8161	ER	16	931674	1574881	4.428480348	2.619816989	Spirochaetota
GCA_000019685.1	NC_011261.1	Borrelia duttonii Ly	Borrelia duttonii Ly plasmid pl26, complete sequence	Spirochaetota	Spirochaetia	Spirochaetales	Borreliaceae	Borrelia	26917	28.9222	1.3362	ER	16	931674	1574881	2.889100694	1.709145008	Spirochaetota
GCA_000019685.1	NC_011250.1	Borrelia duttonii Ly	Borrelia duttonii Ly plasmid pl40, complete sequence	Spirochaetota	Spirochaetia	Spirochaetales	Borreliaceae	Borrelia	40353	29.8863	2.3003	ER	16	931674	1574881	4.331236033	2.562288833	Spirochaetota
GCA_000019705.1	NC_011255.1	Borrelia recurrentis A1	Borrelia recurrentis A1 plasmid pl35, complete sequence	Spirochaetota	Spirochaetia	Spirochaetales	Borreliaceae	Borrelia	35315	27.2745	-0.2437	ER	7	930981	1242163	3.793310497	2.843024627	Spirochaetota
GCA_000019705.1	NC_011263.1	Borrelia recurrentis A1	Borrelia recurrentis A1 plasmid pl6, complete sequence	Spirochaetota	Spirochaetia	Spirochaetales	Borreliaceae	Borrelia	6131	30.9248	3.4066	ER	7	930981	1242163	0.658552645	0.493574515	Spirochaetota
GCA_000019705.1	NC_011244.1	Borrelia recurrentis A1	Borrelia recurrentis A1, complete sequence	Spirochaetota	Spirochaetia	Spirochaetales	Borreliaceae	Borrelia	930981	27.5182	0.0	chromosome	7	930981	1242163	100.0	74.94837634	Spirochaetota
GCA_000019705.1	NC_011252.1	Borrelia recurrentis A1	Borrelia recurrentis A1 plasmid pl23, complete sequence	Spirochaetota	Spirochaetia	Spirochaetales	Borreliaceae	Borrelia	22945	25.7355	-1.7827	ER	7	930981	1242163	2.464604541	1.847181087	Spirochaetota
GCA_000019705.1	NC_011253.1	Borrelia recurrentis A1	Borrelia recurrentis A1 plasmid pl33, complete sequence	Spirochaetota	Spirochaetia	Spirochaetales	Borreliaceae	Borrelia	33213	29.5396	2.0214	ER	7	930981	1242163	3.567527157	2.67380368	Spirochaetota
GCA_000019705.1	NC_011260.1	Borrelia recurrentis A1	Borrelia recurrentis A1 plasmid pl53, complete sequence	Spirochaetota	Spirochaetia	Spirochaetales	Borreliaceae	Borrelia	52772	28.9661	1.4479	ER	7	930981	1242163	5.668429323	4.248395742	Spirochaetota
GCA_000019705.1	NC_011258.1	Borrelia recurrentis A1	Borrelia recurrentis A1 plasmid pl37, complete sequence	Spirochaetota	Spirochaetia	Spirochaetales	Borreliaceae	Borrelia	36869	29.4014	1.8832	ER	7	930981	1242163	3.960231197	2.968128981	Spirochaetota
GCA_000019705.1	NC_011246.1	Borrelia recurrentis A1	Borrelia recurrentis A1 plasmid pl124, complete sequence	Spirochaetota	Spirochaetia	Spirochaetales	Borreliaceae	Borrelia	123937	26.1044	-1.4138	ER	7	930981	1242163	13.31251658	9.977515028	Spirochaetota
GCA_000019725.1	NC_010504.1	Methylobacterium radiotolerans JCM 2831	Methylobacterium radiotolerans JCM 2831 plasmid pMRAD07, complete sequence	Pseudomonadota	Alphaproteobacteria	Hyphomicrobiales	Methylobacteriaceae	Methylobacterium	22114	61.0609	-10.4412	ER	8	6077833	6899110	0.363846786	0.320534098	Pseudomonadota
GCA_000019725.1	NC_010509.1	Methylobacterium radiotolerans JCM 2831	Methylobacterium radiotolerans JCM 2831 plasmid pMRAD02, complete sequence	Pseudomonadota	Alphaproteobacteria	Hyphomicrobiales	Methylobacteriaceae	Methylobacterium	47003	62.479	-9.0231	ER	8	6077833	6899110	0.773351291	0.681290775	Pseudomonadota
GCA_000019725.1	NC_010507.1	Methylobacterium radiotolerans JCM 2831	Methylobacterium radiotolerans JCM 2831 plasmid pMRAD08, complete sequence	Pseudomonadota	Alphaproteobacteria	Hyphomicrobiales	Methylobacteriaceae	Methylobacterium	21022	65.1318	-6.3703	ER	8	6077833	6899110	0.345879856	0.304705969	Pseudomonadota
GCA_000019725.1	NC_010518.1	Methylobacterium radiotolerans JCM 2831	Methylobacterium radiotolerans JCM 2831 plasmid pMRAD05, complete sequence	Pseudomonadota	Alphaproteobacteria	Hyphomicrobiales	Methylobacteriaceae	Methylobacterium	36410	62.0159	-9.4862	ER	8	6077833	6899110	0.599062199	0.527749231	Pseudomonadota
GCA_000019725.1	NC_010517.1	Methylobacterium radiotolerans JCM 2831	Methylobacterium radiotolerans JCM 2831 plasmid pMRAD04, complete sequence	Pseudomonadota	Alphaproteobacteria	Hyphomicrobiales	Methylobacteriaceae	Methylobacterium	37743	63.6886	-7.8135	ER	8	6077833	6899110	0.620994358	0.547070564	Pseudomonadota
GCA_000019725.1	NC_010510.1	Methylobacterium radiotolerans JCM 2831	Methylobacterium radiotolerans JCM 2831 plasmid pMRAD01, complete sequence	Pseudomonadota	Alphaproteobacteria	Hyphomicrobiales	Methylobacteriaceae	Methylobacterium	586164	69.5522	-1.9499	ER	8	6077833	6899110	9.644292629	8.496226325	Pseudomonadota
GCA_000019725.1	NC_010502.1	Methylobacterium radiotolerans JCM 2831	Methylobacterium radiotolerans JCM 2831 plasmid pMRAD06, complete sequence	Pseudomonadota	Alphaproteobacteria	Hyphomicrobiales	Methylobacteriaceae	Methylobacterium	27836	61.0073	-10.4948	ER	8	6077833	6899110	0.457992182	0.403472332	Pseudomonadota
GCA_000019725.1	NC_010514.1	Methylobacterium radiotolerans JCM 2831	Methylobacterium radiotolerans JCM 2831 plasmid pMRAD03, complete sequence	Pseudomonadota	Alphaproteobacteria	Hyphomicrobiales	Methylobacteriaceae	Methylobacterium	42985	63.2337	-8.2684	ER	8	6077833	6899110	0.707242203	0.623051379	Pseudomonadota
GCA_000019725.1	NC_010505.1	Methylobacterium radiotolerans JCM 2831	Methylobacterium radiotolerans JCM 2831, complete sequence	Pseudomonadota	Alphaproteobacteria	Hyphomicrobiales	Methylobacteriaceae	Methylobacterium	6077833	71.5021	0.0	chromosome	8	6077833	6899110	100.0	88.09589933	Pseudomonadota
GCA_000019765.1	NC_010577.1	Xylella fastidiosa M23	Xylella fastidiosa M23, complete sequence	Pseudomonadota	Gammaproteobacteria	Lysobacterales	Lysobacteraceae	Xylella	2535690	51.7568	0.0	chromosome	1	2535690	2573987	100.0	98.51215255	Pseudomonadota
GCA_000019765.1	NC_010579.1	Xylella fastidiosa M23	Xylella fastidiosa M23 plasmid pXFAS01, complete sequence	Pseudomonadota	Gammaproteobacteria	Lysobacterales	Lysobacteraceae	Xylella	38297	49.2049	-2.5519	ER	1	2535690	2573987	1.51031869	1.487847452	Pseudomonadota
GCA_000019785.1	NC_010524.1	Leptothrix cholodnii SP-6	Leptothrix cholodnii SP-6, complete sequence	Pseudomonadota	Betaproteobacteria	Burkholderiales	Sphaerotilaceae	Leptothrix	4909403	68.8997	0.0	chromosome	0	4909403	4909403	100.0	100.0	Pseudomonadota
GCA_000019825.1	NC_011072.1	Streptococcus pneumoniae G54	Streptococcus pneumoniae G54, complete sequence	Bacillota	Bacilli	Lactobacillales	Streptococcaceae	Streptococcus	2078953	39.6375	0.0	chromosome	0	2078953	2078953	100.0	100.0	Bacillota
GCA_000019845.1	NC_010581.1	Beijerinckia indica subsp. indica ATCC 9039	Beijerinckia indica subsp. indica ATCC 9039, complete sequence	Pseudomonadota	Alphaproteobacteria	Hyphomicrobiales	Beijerinckiaceae	Beijerinckia	4170153	57.0599	0.0	chromosome	2	4170153	4418616	100.0	94.37690444	Pseudomonadota
GCA_000019845.1	NC_010580.1	Beijerinckia indica subsp. indica ATCC 9039	Beijerinckia indica subsp. indica ATCC 9039 plasmid pBIND01, complete sequence	Pseudomonadota	Alphaproteobacteria	Hyphomicrobiales	Beijerinckiaceae	Beijerinckia	181736	56.1958	-0.8641	ER	2	4170153	4418616	4.35801756	4.112962068	Pseudomonadota
GCA_000019845.1	NC_010578.1	Beijerinckia indica subsp. indica ATCC 9039	Beijerinckia indica subsp. indica ATCC 9039 plasmid pBIND02, complete sequence	Pseudomonadota	Alphaproteobacteria	Hyphomicrobiales	Beijerinckiaceae	Beijerinckia	66727	54.3183	-2.7416	ER	2	4170153	4418616	1.600109157	1.51013349	Pseudomonadota
GCA_000019865.1	NC_011527.1	Coxiella burnetii CbuG_Q212	Coxiella burnetii CbuG_Q212, complete sequence	Pseudomonadota	Gammaproteobacteria	Legionellales	Coxiellaceae	Coxiella	2008870	42.6331	0.0	chromosome	0	2008870	2008870	100.0	100.0	Pseudomonadota
GCA_000019885.1	NC_011528.1	Coxiella burnetii CbuK_Q154	Coxiella burnetii CbuK_Q154, complete sequence	Pseudomonadota	Gammaproteobacteria	Legionellales	Coxiellaceae	Coxiella	2063100	42.6734	0.0	chromosome	1	2063100	2102380	100.0	98.13164128	Pseudomonadota
GCA_000019885.1	NC_011526.1	Coxiella burnetii CbuK_Q154	Coxiella burnetii CbuK_Q154 plasmid pQpRS_K_Q154, complete sequence	Pseudomonadota	Gammaproteobacteria	Legionellales	Coxiellaceae	Coxiella	39280	39.6563	-3.0171	ER	1	2063100	2102380	1.903930978	1.868358717	Pseudomonadota
GCA_000019905.1	NC_010556.1	Exiguobacterium sibiricum 255-15	Exiguobacterium sibiricum 255-15, complete sequence	Bacillota	Bacilli	Bacillales	BacillalesFamilyXII.IncertaeSedis	Exiguobacterium	3034136	47.7183	0.0	chromosome	2	3034136	3040786	100.0	99.78130654	Bacillota
GCA_000019905.1	NC_010549.1	Exiguobacterium sibiricum 255-15	Exiguobacterium sibiricum 255-15 plasmid pEXIG01, complete sequence	Bacillota	Bacilli	Bacillales	BacillalesFamilyXII.IncertaeSedis	Exiguobacterium	4885	37.0522	-10.6661	ER	2	3034136	3040786	0.161001353	0.160649253	Bacillota
GCA_000019905.1	NC_010550.1	Exiguobacterium sibiricum 255-15	Exiguobacterium sibiricum 255-15 plasmid pEXIG02, complete sequence	Bacillota	Bacilli	Bacillales	BacillalesFamilyXII.IncertaeSedis	Exiguobacterium	1765	41.3598	-6.3585	ER	2	3034136	3040786	0.05817142	0.058044203	Bacillota
GCA_000019925.1	NC_010557.1	Burkholderia ambifaria MC40-6	Burkholderia ambifaria MC40-6 chromosome 3, complete sequence	Pseudomonadota	Betaproteobacteria	Burkholderiales	Burkholderiaceae	Burkholderia	1127947	65.8663	-1.0321	ER	3	3443583	7642536	32.75504032	14.75880519	Pseudomonadota
GCA_000019925.1	NC_010553.1	Burkholderia ambifaria MC40-6	Burkholderia ambifaria MC40-6 plasmid pBMC401, complete sequence	Pseudomonadota	Betaproteobacteria	Burkholderiales	Burkholderiaceae	Burkholderia	301592	61.1886	-5.7098	ER	3	3443583	7642536	8.758087144	3.946229367	Pseudomonadota
GCA_000019925.1	NC_010552.1	Burkholderia ambifaria MC40-6	Burkholderia ambifaria MC40-6 chromosome 2, complete sequence	Pseudomonadota	Betaproteobacteria	Burkholderiales	Burkholderiaceae	Burkholderia	2769414	66.5423	-0.3561	ER	3	3443583	7642536	80.42245533	36.23684599	Pseudomonadota
GCA_000019925.1	NC_010551.1	Burkholderia ambifaria MC40-6	Burkholderia ambifaria MC40-6 chromosome 1, complete sequence	Pseudomonadota	Betaproteobacteria	Burkholderiales	Burkholderiaceae	Burkholderia	3443583	66.8984	0.0	chromosome	3	3443583	7642536	100.0	45.05811945	Pseudomonadota
GCA_000019945.1	NC_010721.1	Methylorubrum populi BJ001	Methylorubrum populi BJ001 plasmid pMPOP02, complete sequence	Pseudomonadota	Alphaproteobacteria	Hyphomicrobiales	Methylobacteriaceae	Methylorubrum	23392	66.7921	-2.598	ER	2	5800441	5848997	0.403279682	0.399931817	Pseudomonadota
GCA_000019945.1	NC_010727.1	Methylorubrum populi BJ001	Methylorubrum populi BJ001 plasmid pMPOP01, complete sequence	Pseudomonadota	Alphaproteobacteria	Hyphomicrobiales	Methylobacteriaceae	Methylorubrum	25164	64.8625	-4.5276	ER	2	5800441	5848997	0.433829083	0.43022761	Pseudomonadota
GCA_000019945.1	NC_010725.1	Methylorubrum populi BJ001	Methylorubrum populi BJ001, complete sequence	Pseudomonadota	Alphaproteobacteria	Hyphomicrobiales	Methylobacteriaceae	Methylorubrum	5800441	69.3901	0.0	chromosome	2	5800441	5848997	100.0	99.16984057	Pseudomonadota
GCA_000019965.1	NC_010571.1	Opitutus terrae PB90-1	Opitutus terrae PB90-1, complete sequence	Verrucomicrobiota	Opitutia	Opitutales	Opitutaceae	Opitutus	5957605	65.3411	0.0	chromosome	0	5957605	5957605	100.0	100.0	Others
GCA_000019985.1	NC_010582.1	Streptococcus pneumoniae CGSP14	Streptococcus pneumoniae CGSP14, complete sequence	Bacillota	Bacilli	Lactobacillales	Streptococcaceae	Streptococcus	2209198	39.4622	0.0	chromosome	0	2209198	2209198	100.0	100.0	Bacillota
GCA_000020005.1	NC_010715.1	Natranaerobius thermophilus JW/NM-WN-LF	Natranaerobius thermophilus JW/NM-WN-LF plasmid pNTHE01, complete sequence	Bacillota	Clostridia	Natranaerobiales	Natranaerobiaceae	Natranaerobius	17207	34.1605	-2.1618	ER	2	3165557	3191453	0.543569426	0.539158809	Bacillota
GCA_000020005.1	NC_010718.1	Natranaerobius thermophilus JW/NM-WN-LF	Natranaerobius thermophilus JW/NM-WN-LF, complete sequence	Bacillota	Clostridia	Natranaerobiales	Natranaerobiaceae	Natranaerobius	3165557	36.3223	0.0	chromosome	2	3165557	3191453	100.0	99.18858276	Bacillota
GCA_000020005.1	NC_010724.1	Natranaerobius thermophilus JW/NM-WN-LF	Natranaerobius thermophilus JW/NM-WN-LF plasmid pNTHE02, complete sequence	Bacillota	Clostridia	Natranaerobiales	Natranaerobiaceae	Natranaerobius	8689	35.7003	-0.622	ER	2	3165557	3191453	0.274485659	0.272258435	Bacillota
GCA_000020025.1	NC_010633.1	Nostoc punctiforme PCC 73102	Nostoc punctiforme PCC 73102 plasmid pNPUN04, complete sequence	Cyanobacteriota	Cyanophyceae	Nostocales	Nostocaceae	Nostoc	65940	41.4528	0.0378	ER	5	8234322	9059191	0.800794528	0.727879565	Others
GCA_000020025.1	NC_010631.1	Nostoc punctiforme PCC 73102	Nostoc punctiforme PCC 73102 plasmid pNPUN01, complete sequence	Cyanobacteriota	Cyanophyceae	Nostocales	Nostocaceae	Nostoc	354564	40.5123	-0.9027	ER	5	8234322	9059191	4.305928284	3.913859416	Others
GCA_000020025.1	NC_010628.1	Nostoc punctiforme PCC 73102	Nostoc punctiforme PCC 73102, complete sequence	Cyanobacteriota	Cyanophyceae	Nostocales	Nostocaceae	Nostoc	8234322	41.415	0.0	chromosome	5	8234322	9059191	100.0	90.8946726	Others
GCA_000020025.1	NC_010630.1	Nostoc punctiforme PCC 73102	Nostoc punctiforme PCC 73102 plasmid pNPUN03, complete sequence	Cyanobacteriota	Cyanophyceae	Nostocales	Nostocaceae	Nostoc	123028	40.9248	-0.4902	ER	5	8234322	9059191	1.494087795	1.35804621	Others
GCA_000020025.1	NC_010632.1	Nostoc punctiforme PCC 73102	Nostoc punctiforme PCC 73102 plasmid pNPUN02, complete sequence	Cyanobacteriota	Cyanophyceae	Nostocales	Nostocaceae	Nostoc	254918	40.6546	-0.7604	ER	5	8234322	9059191	3.095798294	2.813915724	Others
GCA_000020025.1	NC_010629.1	Nostoc punctiforme PCC 73102	Nostoc punctiforme PCC 73102 plasmid pNPUN05, complete sequence	Cyanobacteriota	Cyanophyceae	Nostocales	Nostocaceae	Nostoc	26419	42.3294	0.9144	ER	5	8234322	9059191	0.320840016	0.291626482	Others
GCA_000020045.1	NC_010625.1	Paraburkholderia phymatum STM815	Paraburkholderia phymatum STM815 plasmid pBPHY01, complete sequence	Pseudomonadota	Betaproteobacteria	Burkholderiales	Burkholderiaceae	Paraburkholderia	1904893	61.8729	-1.1535	ER	3	3479187	8676562	54.75109559	21.95446768	Pseudomonadota
GCA_000020045.1	NC_010623.1	Paraburkholderia phymatum STM815	Paraburkholderia phymatum STM815 chromosome 2, complete sequence	Pseudomonadota	Betaproteobacteria	Burkholderiales	Burkholderiaceae	Paraburkholderia	2697374	62.3282	-0.6982	ER	3	3479187	8676562	77.52885947	31.08805077	Pseudomonadota
GCA_000020045.1	NC_010622.1	Paraburkholderia phymatum STM815	Paraburkholderia phymatum STM815 chromosome 1, complete sequence	Pseudomonadota	Betaproteobacteria	Burkholderiales	Burkholderiaceae	Paraburkholderia	3479187	63.0264	0.0	chromosome	3	3479187	8676562	100.0	40.09868194	Pseudomonadota
GCA_000020045.1	NC_010627.1	Paraburkholderia phymatum STM815	Paraburkholderia phymatum STM815 plasmid pBPHY02, complete sequence	Pseudomonadota	Betaproteobacteria	Burkholderiales	Burkholderiaceae	Paraburkholderia	595108	59.1812	-3.8452	ER	3	3479187	8676562	17.10480063	6.858799603	Pseudomonadota
GCA_000020065.1	NC_011025.1	Metamycoplasma arthritidis 158L3-1	Metamycoplasma arthritidis 158L3-1, complete sequence	Mycoplasmatota	Mycoplasmoidales	Mycoplasmoidales	Metamycoplasmataceae	Metamycoplasma	820453	30.7095	0.0	chromosome	0	820453	820453	100.0	100.0	Others
GCA_000020105.1	NC_011035.1	Neisseria gonorrhoeae NCCP11945	Neisseria gonorrhoeae NCCP11945, complete sequence	Pseudomonadota	Betaproteobacteria	Neisseriales	Neisseriaceae	Neisseria	2232025	52.3665	0.0	chromosome	1	2232025	2236178	100.0	99.81428133	Pseudomonadota
GCA_000020105.1	NC_011034.1	Neisseria gonorrhoeae NCCP11945	Neisseria gonorrhoeae NCCP11945 plasmid pNGK, complete sequence	Pseudomonadota	Betaproteobacteria	Neisseriales	Neisseriaceae	Neisseria	4153	51.4809	-0.8856	ER	1	2232025	2236178	0.186064224	0.185718668	Pseudomonadota
GCA_000020125.1	NC_010681.1	Paraburkholderia phytofirmans PsJN	Paraburkholderia phytofirmans PsJN chromosome 1, complete sequence	Pseudomonadota	Betaproteobacteria	Burkholderiales	Burkholderiaceae	Paraburkholderia	4467537	62.5772	0.0	chromosome	2	4467537	8214658	100.0	54.38494214	Pseudomonadota
GCA_000020125.1	NC_010676.1	Paraburkholderia phytofirmans PsJN	Paraburkholderia phytofirmans PsJN chromosome 2, complete sequence	Pseudomonadota	Betaproteobacteria	Burkholderiales	Burkholderiaceae	Paraburkholderia	3625999	62.062	-0.5152	ER	2	4467537	8214658	81.16326737	44.14059599	Pseudomonadota
GCA_000020125.1	NC_010679.1	Paraburkholderia phytofirmans PsJN	Paraburkholderia phytofirmans PsJN plasmid pBPHYT01, complete sequence	Pseudomonadota	Betaproteobacteria	Burkholderiales	Burkholderiaceae	Paraburkholderia	121122	58.3082	-4.269	ER	2	4467537	8214658	2.711158296	1.47446187	Pseudomonadota
GCA_000020145.1	NC_010644.1	Elusimicrobium minutum Pei191	Elusimicrobium minutum Pei191, complete sequence	Elusimicrobiota	Elusimicrobia	Elusimicrobiales	Elusimicrobiaceae	Elusimicrobium	1643562	39.9521	0.0	chromosome	0	1643562	1643562	100.0	100.0	Others
GCA_000020185.1	NC_010657.1	Shigella boydii CDC 3083-94	Shigella boydii CDC 3083-94 plasmid pBS512_33, complete sequence	Pseudomonadota	Gammaproteobacteria	Enterobacterales	Enterobacteriaceae	Shigella	33103	41.3618	-9.9709	ER	5	4615997	4874659	0.717136515	0.679083398	Pseudomonadota
GCA_000020185.1	NC_010672.1	Shigella boydii CDC 3083-94	Shigella boydii CDC 3083-94 plasmid pBS512_7, complete sequence	Pseudomonadota	Gammaproteobacteria	Enterobacterales	Enterobacteriaceae	Shigella	7437	49.1058	-2.2269	ER	5	4615997	4874659	0.161113623	0.152564518	Pseudomonadota
GCA_000020185.1	NC_010659.1	Shigella boydii CDC 3083-94	Shigella boydii CDC 3083-94 plasmid pBS512_5, complete sequence	Pseudomonadota	Gammaproteobacteria	Enterobacterales	Enterobacteriaceae	Shigella	5114	46.3629	-4.9698	ER	5	4615997	4874659	0.110788634	0.104909902	Pseudomonadota
GCA_000020185.1	NC_010658.1	Shigella boydii CDC 3083-94	Shigella boydii CDC 3083-94, complete sequence	Pseudomonadota	Gammaproteobacteria	Enterobacterales	Enterobacteriaceae	Shigella	4615997	51.3327	0.0	chromosome	5	4615997	4874659	100.0	94.69374165	Pseudomonadota
GCA_000020185.1	NC_010656.1	Shigella boydii CDC 3083-94	Shigella boydii CDC 3083-94 plasmid pBS512_2, complete sequence	Pseudomonadota	Gammaproteobacteria	Enterobacterales	Enterobacteriaceae	Shigella	2089	47.1517	-4.181	ER	5	4615997	4874659	0.045255662	0.04285428	Pseudomonadota
GCA_000020185.1	NC_010660.1	Shigella boydii CDC 3083-94	Shigella boydii CDC 3083-94 plasmid pBS512_211, complete sequence	Pseudomonadota	Gammaproteobacteria	Enterobacterales	Enterobacteriaceae	Shigella	210919	46.0717	-5.261	ER	5	4615997	4874659	4.569305396	4.326846247	Pseudomonadota
GCA_000020225.1	NC_010655.1	Akkermansia muciniphila ATCC BAA-835	Akkermansia muciniphila ATCC BAA-835, complete sequence	Verrucomicrobiota	Verrucomicrobiia	Verrucomicrobiales	Akkermansiaceae	Akkermansia	2664102	55.7624	0.0	chromosome	0	2664102	2664102	100.0	100.0	Others
GCA_000020245.1	NC_010698.2	Helicobacter pylori Shi470	Helicobacter pylori Shi470, complete sequence	Campylobacterota	Epsilonproteobacteria	Campylobacterales	Helicobacteraceae	Helicobacter	1608548	38.9147	0.0	chromosome	0	1608548	1608548	100.0	100.0	Others
GCA_000020285.1	NC_010723.1	Clostridium botulinum E3 str. Alaska E43	Clostridium botulinum E3 str. Alaska E43, complete sequence	Bacillota	Clostridia	Eubacteriales	Clostridiaceae	Clostridium	3659644	27.3612	0.0	chromosome	0	3659644	3659644	100.0	100.0	Bacillota
GCA_000020305.1	NC_012026.1	Anaplasma marginale str. Florida	Anaplasma marginale str. Florida, complete sequence	Pseudomonadota	Alphaproteobacteria	Rickettsiales	Anaplasmataceae	Anaplasma	1202435	49.7745	0.0	chromosome	0	1202435	1202435	100.0	100.0	Pseudomonadota
GCA_000020325.1	NC_010730.1	Sulfurihydrogenibium sp. YO3AOP1	Sulfurihydrogenibium sp. YO3AOP1, complete sequence	Aquificota	Aquificia	Aquificales	Hydrogenothermaceae	Sulfurihydrogenibium	1838442	32.0274	0.0	chromosome	0	1838442	1838442	100.0	100.0	Others
GCA_000020345.1	NC_012657.1	Clostridium botulinum Ba4 str. 657	Clostridium botulinum Ba4 str. 657 plasmid pCLJ2, complete sequence	Bacillota	Clostridia	Eubacteriales	Clostridiaceae	Clostridium	9953	24.0731	-4.147	ER	2	3977794	4257769	0.250214063	0.23376092	Bacillota
GCA_000020345.1	NC_012658.1	Clostridium botulinum Ba4 str. 657	Clostridium botulinum Ba4 str. 657, complete sequence	Bacillota	Clostridia	Eubacteriales	Clostridiaceae	Clostridium	3977794	28.2201	0.0	chromosome	2	3977794	4257769	100.0	93.42437319	Bacillota
GCA_000020345.1	NC_012654.1	Clostridium botulinum Ba4 str. 657	Clostridium botulinum Ba4 str. 657 plasmid pCLJ, complete sequence	Bacillota	Clostridia	Eubacteriales	Clostridiaceae	Clostridium	270022	25.6035	-2.6166	ER	2	3977794	4257769	6.788234886	6.341865893	Bacillota
GCA_000020365.1	NC_012109.1	Desulforapulum autotrophicum HRM2	Desulforapulum autotrophicum HRM2 plasmid pHRM2a, complete sequence	Thermodesulfobacteriota	Desulfobacteria	Desulfobacterales	Desulfobacteraceae	Desulforapulum	68709	41.9829	-6.8641	ER	1	5589073	5657782	1.229345188	1.214415826	Others
GCA_000020365.1	NC_012108.1	Desulforapulum autotrophicum HRM2	Desulforapulum autotrophicum HRM2, complete sequence	Thermodesulfobacteriota	Desulfobacteria	Desulfobacterales	Desulfobacteraceae	Desulforapulum	5589073	48.847	0.0	chromosome	1	5589073	5657782	100.0	98.78558417	Others
GCA_000020385.1	NC_010814.1	Trichlorobacter lovleyi SZ	Trichlorobacter lovleyi SZ, complete sequence	Thermodesulfobacteriota	Desulfuromonadia	Geobacterales	Geobacteraceae	Trichlorobacter	3917761	54.7705	0.0	chromosome	1	3917761	3994874	100.0	98.06970132	Others
GCA_000020385.1	NC_010815.1	Trichlorobacter lovleyi SZ	Trichlorobacter lovleyi SZ plasmid pGLOV01, complete sequence	Thermodesulfobacteriota	Desulfuromonadia	Geobacterales	Geobacteraceae	Trichlorobacter	77113	52.9651	-1.8054	ER	1	3917761	3994874	1.968292604	1.930298678	Others
GCA_000020405.1	NC_010942.1	Actinobacillus pleuropneumoniae serovar 7 str. AP76	Actinobacillus pleuropneumoniae serovar 7 str. AP76 plasmid APP7_A, complete sequence	Pseudomonadota	Gammaproteobacteria	Pasteurellales	Pasteurellaceae	Actinobacillus	5685	41.5128	0.3004	ER	3	2331981	2345435	0.243784147	0.242385741	Pseudomonadota
GCA_000020405.1	NC_010941.1	Actinobacillus pleuropneumoniae serovar 7 str. AP76	Actinobacillus pleuropneumoniae serovar 7 str. AP76 plasmid ABB7_B, complete sequence	Pseudomonadota	Gammaproteobacteria	Pasteurellales	Pasteurellaceae	Actinobacillus	4236	48.0878	6.8754	ER	3	2331981	2345435	0.181648135	0.180606156	Pseudomonadota
GCA_000020405.1	NC_010939.1	Actinobacillus pleuropneumoniae serovar 7 str. AP76	Actinobacillus pleuropneumoniae serovar 7 str. AP76, complete sequence	Pseudomonadota	Gammaproteobacteria	Pasteurellales	Pasteurellaceae	Actinobacillus	2331981	41.2124	0.0	chromosome	3	2331981	2345435	100.0	99.42637506	Pseudomonadota
GCA_000020405.1	NC_010940.1	Actinobacillus pleuropneumoniae serovar 7 str. AP76	Actinobacillus pleuropneumoniae serovar 7 str. AP76 plasmid APP7_C, complete sequence	Pseudomonadota	Gammaproteobacteria	Pasteurellales	Pasteurellaceae	Actinobacillus	3533	41.7209	0.5085	ER	3	2331981	2345435	0.151502092	0.150633038	Pseudomonadota
GCA_000020425.1	NC_011593.1	Bifidobacterium longum subsp. infantis ATCC 15697 = JCM 1222 = DSM 20088	Bifidobacterium longum subsp. infantis ATCC 15697 = JCM 1222 = DSM 20088, complete sequence	Actinomycetota	Actinomycetes	Bifidobacteriales	Bifidobacteriaceae	Bifidobacterium	2832748	59.8631	0.0	chromosome	0	2832748	2832748	100.0	100.0	Actinomycetota
GCA_000020445.1	NC_011004.1	Rhodopseudomonas palustris TIE-1	Rhodopseudomonas palustris TIE-1, complete sequence	Pseudomonadota	Alphaproteobacteria	Hyphomicrobiales	Nitrobacteraceae	Rhodopseudomonas	5744041	64.8598	0.0	chromosome	0	5744041	5744041	100.0	100.0	Pseudomonadota
GCA_000020465.1	NC_010803.1	Chlorobium limicola DSM 245	Chlorobium limicola DSM 245, complete sequence	Chlorobiota	Chlorobiia	Chlorobiales	Chlorobiaceae	Chlorobium/Pelodictyon group	2763181	51.3168	0.0	chromosome	0	2763181	2763181	100.0	100.0	Others
GCA_000020485.1	NC_011899.1	Halothermothrix orenii H 168	Halothermothrix orenii H 168, complete sequence	Bacillota	Clostridia	Halanaerobiales	Halothermotrichaceae	Halothermothrix	2578146	37.8832	0.0	chromosome	0	2578146	2578146	100.0	100.0	Bacillota
GCA_000020505.1	NC_011027.1	Chlorobaculum parvum NCIB 8327	Chlorobaculum parvum NCIB 8327, complete sequence	Chlorobiota	Chlorobiia	Chlorobiales	Chlorobiaceae	Chlorobaculum	2289249	55.7961	0.0	chromosome	0	2289249	2289249	100.0	100.0	Others
GCA_000020525.1	NC_011026.1	Chloroherpeton thalassium ATCC 35110	Chloroherpeton thalassium ATCC 35110, complete sequence	Chlorobiota	Chlorobiia	Chlorobiales	Chloroherpetonaceae	Chloroherpeton	3293456	45.0389	0.0	chromosome	0	3293456	3293456	100.0	100.0	Others
GCA_000020565.1	NC_010830.1	Candidatus Amoebophilus asiaticus 5a2	Candidatus Amoebophilus asiaticus 5a2, complete sequence	Bacteroidota	Cytophagia	Cytophagales	Amoebophilaceae	Candidatus Amoebophilus	1884364	35.045	0.0	chromosome	0	1884364	1884364	100.0	100.0	Bacteroidota
GCA_000020585.3	NC_011138.3	Alteromonas mediterranea DE	Alteromonas mediterranea DE, complete sequence	Pseudomonadota	Gammaproteobacteria	Alteromonadales	Alteromonadaceae	Alteromonas/Salinimonas group	4480937	44.8687	0.0	chromosome	0	4480937	4480937	100.0	100.0	Pseudomonadota
GCA_000020605.1	NC_012781.1	Agathobacter rectalis ATCC 33656	Agathobacter rectalis ATCC 33656, complete sequence	Bacillota	Clostridia	Lachnospirales	Lachnospiraceae	Agathobacter	3449685	41.4812	0.0	chromosome	0	3449685	3449685	100.0	100.0	Bacillota
GCA_000020625.1	NC_011059.1	Prosthecochloris aestuarii DSM 271	Prosthecochloris aestuarii DSM 271, complete sequence	Chlorobiota	Chlorobiia	Chlorobiales	Chlorobiaceae	Prosthecochloris	2512923	50.0951	0.0	chromosome	1	2512923	2579695	100.0	97.411632	Others
GCA_000020625.1	NC_011061.1	Prosthecochloris aestuarii DSM 271	Prosthecochloris aestuarii DSM 271 plasmid pPAES01, complete sequence	Chlorobiota	Chlorobiia	Chlorobiales	Chlorobiaceae	Prosthecochloris	66772	50.4807	0.3856	ER	1	2512923	2579695	2.657144688	2.588368005	Others
GCA_000020645.1	NC_011060.1	Pelodictyon phaeoclathratiforme BU-1	Pelodictyon phaeoclathratiforme BU-1, complete sequence	Chlorobiota	Chlorobiia	Chlorobiales	Chlorobiaceae	Chlorobium/Pelodictyon group	3018238	48.0776	0.0	chromosome	0	3018238	3018238	100.0	100.0	Others
GCA_000020665.1	NC_011071.1	Stenotrophomonas maltophilia R551-3	Stenotrophomonas maltophilia R551-3, complete sequence	Pseudomonadota	Gammaproteobacteria	Lysobacterales	Lysobacteraceae	Stenotrophomonas	4573969	66.2999	0.0	chromosome	0	4573969	4573969	100.0	100.0	Pseudomonadota
GCA_000020685.1	NC_012526.1	Deinococcus deserti VCD115	Deinococcus deserti VCD115, complete sequence	Deinococcota	Deinococci	Deinococcales	Deinococcaceae	Deinococcus	2819842	63.3882	0.0	chromosome	3	2819842	3855329	100.0	73.14141024	Others
GCA_000020685.1	NC_012527.1	Deinococcus deserti VCD115	Deinococcus deserti VCD115 plasmid 1, complete sequence	Deinococcota	Deinococci	Deinococcales	Deinococcaceae	Deinococcus	324711	60.6992	-2.689	ER	3	2819842	3855329	11.51521965	8.422394042	Others
GCA_000020685.1	NC_012529.1	Deinococcus deserti VCD115	Deinococcus deserti VCD115 plasmid 2, complete sequence	Deinococcota	Deinococci	Deinococcales	Deinococcaceae	Deinococcus	314317	63.5333	0.1451	ER	3	2819842	3855329	11.14661743	8.152793186	Others
GCA_000020685.1	NC_012528.1	Deinococcus deserti VCD115	Deinococcus deserti VCD115 plasmid 3, complete sequence	Deinococcota	Deinococci	Deinococcales	Deinococcaceae	Deinococcus	396459	61.4116	-1.9766	ER	3	2819842	3855329	14.05961752	10.28340253	Others
GCA_000020705.1	NC_011083.1	Salmonella enterica subsp. enterica serovar Heidelberg str. SL476	Salmonella enterica subsp. enterica serovar Heidelberg str. SL476, complete sequence	Pseudomonadota	Gammaproteobacteria	Enterobacterales	Enterobacteriaceae	Salmonella	4888768	52.0866	0.0	chromosome	2	4888768	4983515	100.0	98.09879172	Pseudomonadota
GCA_000020705.1	NC_011082.1	Salmonella enterica subsp. enterica serovar Heidelberg str. SL476	Salmonella enterica subsp. enterica serovar Heidelberg str. SL476 plasmid pSL476_3, complete sequence	Pseudomonadota	Gammaproteobacteria	Enterobacterales	Enterobacteriaceae	Salmonella	3373	55.1141	3.0275	ER	2	4888768	4983515	0.068994888	0.067683151	Pseudomonadota
GCA_000020705.1	NC_011081.1	Salmonella enterica subsp. enterica serovar Heidelberg str. SL476	Salmonella enterica subsp. enterica serovar Heidelberg str. SL476 plasmid pSL476_91, complete sequence	Pseudomonadota	Gammaproteobacteria	Enterobacterales	Enterobacteriaceae	Salmonella	91374	50.3185	-1.7681	ER	2	4888768	4983515	1.869059853	1.833525132	Pseudomonadota
GCA_000020725.1	NC_011146.1	Citrifermentans bemidjiense Bem	Citrifermentans bemidjiense Bem, complete sequence	Thermodesulfobacteriota	Desulfuromonadia	Geobacterales	Geobacteraceae	Citrifermentans	4615150	60.2667	0.0	chromosome	0	4615150	4615150	100.0	100.0	Others
GCA_000020745.1	NC_011092.1	Salmonella enterica subsp. enterica serovar Schwarzengrund str. CVM19633	Salmonella enterica subsp. enterica serovar Schwarzengrund str. CVM19633 plasmid pCVM19633_110, complete sequence	Pseudomonadota	Gammaproteobacteria	Enterobacterales	Enterobacteriaceae	Salmonella	110227	53.9841	1.81	ER	2	4709075	4823887	2.340735707	2.285024504	Pseudomonadota
GCA_000020745.1	NC_011094.1	Salmonella enterica subsp. enterica serovar Schwarzengrund str. CVM19633	Salmonella enterica subsp. enterica serovar Schwarzengrund str. CVM19633, complete sequence	Pseudomonadota	Gammaproteobacteria	Enterobacterales	Enterobacteriaceae	Salmonella	4709075	52.1741	0.0	chromosome	2	4709075	4823887	100.0	97.61992766	Pseudomonadota
GCA_000020745.1	NC_011093.1	Salmonella enterica subsp. enterica serovar Schwarzengrund str. CVM19633	Salmonella enterica subsp. enterica serovar Schwarzengrund str. CVM19633 plasmid pCVM19633_4, complete sequence	Pseudomonadota	Gammaproteobacteria	Enterobacterales	Enterobacteriaceae	Salmonella	4585	47.4809	-4.6932	ER	2	4709075	4823887	0.097365194	0.095047832	Pseudomonadota
GCA_000020765.1	NC_011134.1	Streptococcus equi subsp. zooepidemicus MGCS10565	Streptococcus equi subsp. zooepidemicus MGCS10565, complete sequence	Bacillota	Bacilli	Lactobacillales	Streptococcaceae	Streptococcus	2024171	41.8397	0.0	chromosome	0	2024171	2024171	100.0	100.0	Bacillota
GCA_000020785.1	NC_011126.1	Hydrogenobaculum sp. Y04AAS1	Hydrogenobaculum sp. Y04AAS1, complete sequence	Aquificota	Aquificia	Aquificales	Aquificaceae	Hydrogenobaculum	1559514	34.847	0.0	chromosome	0	1559514	1559514	100.0	100.0	Others
GCA_000020805.1	NC_011145.1	Anaeromyxobacter sp. K	Anaeromyxobacter sp. K, complete sequence	Myxococcota	Myxococcia	Myxococcales	Anaeromyxobacteraceae	Anaeromyxobacter	5061632	74.8407	0.0	chromosome	0	5061632	5061632	100.0	100.0	Others
GCA_000020825.1	NC_011206.1	Acidithiobacillus ferrooxidans ATCC 53993	Acidithiobacillus ferrooxidans ATCC 53993, complete sequence	Pseudomonadota	Acidithiobacillia	Acidithiobacillales	Acidithiobacillaceae	Acidithiobacillus	2885038	58.8505	0.0	chromosome	0	2885038	2885038	100.0	100.0	Pseudomonadota
GCA_000020865.1	NC_013509.1	Edwardsiella piscicida	Edwardsiella piscicida plasmid pEIB202, complete sequence	Pseudomonadota	Gammaproteobacteria	Enterobacterales	Hafniaceae	Edwardsiella	43703	57.3256	-2.4088	ER	1	3760463	3804166	1.162170722	1.148819478	Pseudomonadota
GCA_000020865.1	NC_013508.1	Edwardsiella piscicida	Edwardsiella piscicida, complete sequence	Pseudomonadota	Gammaproteobacteria	Enterobacterales	Hafniaceae	Edwardsiella	3760463	59.7344	0.0	chromosome	1	3760463	3804166	100.0	98.85118052	Pseudomonadota
GCA_000020885.1	NC_011148.1	Salmonella enterica subsp. enterica serovar Agona str. SL483	Salmonella enterica subsp. enterica serovar Agona str. SL483 plasmid unnamed, complete sequence	Pseudomonadota	Gammaproteobacteria	Enterobacterales	Enterobacteriaceae	Salmonella	37978	40.7446	-11.3396	ER	1	4798660	4836638	0.791429274	0.785214854	Pseudomonadota
GCA_000020885.1	NC_011149.1	Salmonella enterica subsp. enterica serovar Agona str. SL483	Salmonella enterica subsp. enterica serovar Agona str. SL483, complete sequence	Pseudomonadota	Gammaproteobacteria	Enterobacterales	Enterobacteriaceae	Salmonella	4798660	52.0842	0.0	chromosome	1	4798660	4836638	100.0	99.21478515	Pseudomonadota
GCA_000020925.1	NC_011204.1	Salmonella enterica subsp. enterica serovar Dublin str. CT_02021853	Salmonella enterica subsp. enterica serovar Dublin str. CT_02021853 plasmid pCT02021853_74, complete sequence	Pseudomonadota	Gammaproteobacteria	Enterobacterales	Enterobacteriaceae	Salmonella	74551	48.6338	-3.5458	ER	1	4842908	4917459	1.539385014	1.516047211	Pseudomonadota
GCA_000020925.1	NC_011205.1	Salmonella enterica subsp. enterica serovar Dublin str. CT_02021853	Salmonella enterica subsp. enterica serovar Dublin str. CT_02021853, complete sequence	Pseudomonadota	Gammaproteobacteria	Enterobacterales	Enterobacteriaceae	Salmonella	4842908	52.1796	0.0	chromosome	1	4842908	4917459	100.0	98.48395279	Pseudomonadota
GCA_000020945.1	NC_011295.1	Coprothermobacter proteolyticus DSM 5265	Coprothermobacter proteolyticus DSM 5265, complete sequence	Coprothermobacterota	Coprothermobacteria	Coprothermobacterales	Coprothermobacteraceae	Coprothermobacter	1424912	44.7701	0.0	chromosome	0	1424912	1424912	100.0	100.0	Others
GCA_000020965.1	NC_011297.1	Dictyoglomus thermophilum H-6-12	Dictyoglomus thermophilum H-6-12, complete sequence	Dictyoglomota	Dictyoglomia	Dictyoglomales	Dictyoglomaceae	Dictyoglomus	1959987	33.741	0.0	chromosome	0	1959987	1959987	100.0	100.0	Others
GCA_000020985.1	NC_011296.1	Thermodesulfovibrio yellowstonii DSM 11347	Thermodesulfovibrio yellowstonii DSM 11347, complete sequence	Nitrospirota	Thermodesulfovibrionia	Thermodesulfovibrionales	Thermodesulfovibrionaceae	Thermodesulfovibrio	2003803	34.1289	0.0	chromosome	0	2003803	2003803	100.0	100.0	Others
GCA_000021005.1	NC_011960.1	Cereibacter sphaeroides KD131	Cereibacter sphaeroides KD131 plasmid pRSKD131B, complete sequence	Pseudomonadota	Alphaproteobacteria	Rhodobacterales	Paracoccaceae	Cereibacter	103355	69.8302	0.6541	ER	3	3152792	4711139	3.278205476	2.193843145	Pseudomonadota
GCA_000021005.1	NC_011962.1	Cereibacter sphaeroides KD131	Cereibacter sphaeroides KD131 plasmid pRSKD131A, complete sequence	Pseudomonadota	Alphaproteobacteria	Rhodobacterales	Paracoccaceae	Cereibacter	157345	70.0906	0.9145	ER	3	3152792	4711139	4.990655901	3.339850512	Pseudomonadota
GCA_000021005.1	NC_011958.1	Cereibacter sphaeroides KD131	Cereibacter sphaeroides KD131 chromosome 2, complete sequence	Pseudomonadota	Alphaproteobacteria	Rhodobacterales	Paracoccaceae	Cereibacter	1297647	68.7063	-0.4698	ER	3	3152792	4711139	41.15866191	27.54423081	Pseudomonadota
GCA_000021005.1	NC_011963.1	Cereibacter sphaeroides KD131	Cereibacter sphaeroides KD131 chromosome 1, complete sequence	Pseudomonadota	Alphaproteobacteria	Rhodobacterales	Paracoccaceae	Cereibacter	3152792	69.1761	0.0	chromosome	3	3152792	4711139	100.0	66.92207553	Pseudomonadota
GCA_000021025.1	NC_012559.1	Laribacter hongkongensis HLHK9	Laribacter hongkongensis HLHK9, complete sequence	Pseudomonadota	Betaproteobacteria	Neisseriales	Aquaspirillaceae	Laribacter	3169329	62.3523	0.0	chromosome	0	3169329	3169329	100.0	100.0	Pseudomonadota
GCA_000021045.1	NC_012560.1	Azotobacter vinelandii DJ	Azotobacter vinelandii DJ, complete sequence	Pseudomonadota	Gammaproteobacteria	Pseudomonadales	Pseudomonadaceae	Azotobacter	5365318	65.6755	0.0	chromosome	0	5365318	5365318	100.0	100.0	Pseudomonadota
GCA_000021065.1	NC_011834.1	Buchnera aphidicola str. Tuc7 (Acyrthosiphon pisum)	Buchnera aphidicola str. Tuc7 (Acyrthosiphon pisum), complete sequence	Pseudomonadota	Gammaproteobacteria	Enterobacterales	Erwiniaceae	Buchnera	641895	26.2925	0.0	chromosome	0	641895	641895	100.0	100.0	Pseudomonadota
GCA_000021085.1	NC_011833.1	Buchnera aphidicola str. 5A (Acyrthosiphon pisum)	Buchnera aphidicola str. 5A (Acyrthosiphon pisum), complete sequence	Pseudomonadota	Gammaproteobacteria	Enterobacterales	Erwiniaceae	Buchnera	642122	26.2857	0.0	chromosome	0	642122	642122	100.0	100.0	Pseudomonadota
GCA_000021125.1	NC_011351.1	Escherichia coli O157:H7 str. EC4115	Escherichia coli O157:H7 str. EC4115 plasmid pEC4115, complete sequence	Pseudomonadota	Gammaproteobacteria	Enterobacterales	Enterobacteriaceae	Escherichia	37452	39.7148	-10.8077	ER	2	5572075	5704171	0.672137399	0.656572182	Pseudomonadota
GCA_000021125.1	NC_011350.1	Escherichia coli O157:H7 str. EC4115	Escherichia coli O157:H7 str. EC4115 plasmid pO157, complete sequence	Pseudomonadota	Gammaproteobacteria	Enterobacterales	Enterobacteriaceae	Escherichia	94644	47.8868	-2.6357	ER	2	5572075	5704171	1.698541387	1.659206921	Pseudomonadota
GCA_000021125.1	NC_011353.1	Escherichia coli O157:H7 str. EC4115	Escherichia coli O157:H7 str. EC4115, complete sequence	Pseudomonadota	Gammaproteobacteria	Enterobacterales	Enterobacteriaceae	Escherichia	5572075	50.5225	0.0	chromosome	2	5572075	5704171	100.0	97.6842209	Pseudomonadota
GCA_000021165.1	NC_011334.1	Helicobacter pylori G27	Helicobacter pylori G27 plasmid pHPG27, complete sequence	Campylobacterota	Epsilonproteobacteria	Campylobacterales	Helicobacteraceae	Helicobacter	10031	34.8719	-4.0223	ER	1	1652982	1663013	0.606842664	0.603182296	Others
GCA_000021165.1	NC_011333.1	Helicobacter pylori G27	Helicobacter pylori G27, complete sequence	Campylobacterota	Epsilonproteobacteria	Campylobacterales	Helicobacteraceae	Helicobacter	1652982	38.8942	0.0	chromosome	1	1652982	1663013	100.0	99.3968177	Others
GCA_000021185.1	NC_011660.1	Listeria monocytogenes HCC23	Listeria monocytogenes HCC23, complete sequence	Bacillota	Bacilli	Bacillales	Listeriaceae	Listeria	2976212	38.1937	0.0	chromosome	0	2976212	2976212	100.0	100.0	Bacillota
GCA_000021205.1	NC_011725.1	Bacillus cereus B4264	Bacillus cereus B4264, complete sequence	Bacillota	Bacilli	Bacillales	Bacillaceae	Bacillus	5419036	35.3036	0.0	chromosome	0	5419036	5419036	100.0	100.0	Bacillota
GCA_000021245.2	NC_011585.2	Acinetobacter baumannii AB0057	Acinetobacter baumannii AB0057 plasmid pAB0057, complete sequence	Pseudomonadota	Gammaproteobacteria	Moraxellales	Moraxellaceae	Acinetobacter	8731	34.3718	-4.8305	ER	1	4055148	4063879	0.215306568	0.214843995	Pseudomonadota
GCA_000021245.2	NC_011586.2	Acinetobacter baumannii AB0057	Acinetobacter baumannii AB0057, complete sequence	Pseudomonadota	Gammaproteobacteria	Moraxellales	Moraxellaceae	Acinetobacter	4055148	39.2023	0.0	chromosome	1	4055148	4063879	100.0	99.785156	Pseudomonadota
GCA_000021265.1	NC_011374.1	Ureaplasma urealyticum serovar 10 str. ATCC 33699	Ureaplasma urealyticum serovar 10 str. ATCC 33699, complete sequence	Mycoplasmatota	Mycoplasmoidales	Mycoplasmoidales	Mycoplasmoidaceae	Ureaplasma	874478	25.7742	0.0	chromosome	0	874478	874478	100.0	100.0	Others
GCA_000021285.1	NC_011653.1	Thermosipho africanus TCF52B	Thermosipho africanus TCF52B, complete sequence	Thermotogota	Thermotogae	Thermotogales	Fervidobacteriaceae	Thermosipho	2016657	30.8108	0.0	chromosome	0	2016657	2016657	100.0	100.0	Others
GCA_000021305.1	NC_011775.1	Bacillus cereus G9842	Bacillus cereus G9842 plasmid pG9842_209, complete sequence	Bacillota	Bacilli	Bacillales	Bacillaceae	Bacillus	209488	30.0313	-5.233	ER	2	5387334	5736823	3.888528166	3.651637849	Bacillota
GCA_000021305.1	NC_011774.1	Bacillus cereus G9842	Bacillus cereus G9842 plasmid pG9842_140, complete sequence	Bacillota	Bacilli	Bacillales	Bacillaceae	Bacillus	140001	32.9005	-2.3638	ER	2	5387334	5736823	2.598706522	2.440392531	Bacillota
GCA_000021305.1	NC_011772.1	Bacillus cereus G9842	Bacillus cereus G9842, complete sequence	Bacillota	Bacilli	Bacillales	Bacillaceae	Bacillus	5387334	35.2643	0.0	chromosome	2	5387334	5736823	100.0	93.90796962	Bacillota
GCA_000021325.1	NC_011367.1	Gluconacetobacter diazotrophicus PA1 5	Gluconacetobacter diazotrophicus PA1 5 plasmid pGDIA01, complete sequence	Pseudomonadota	Alphaproteobacteria	Acetobacterales	Acetobacteraceae	Gluconacetobacter	27455	58.5285	-7.8496	ER	1	3887492	3914947	0.706239395	0.701286633	Pseudomonadota
GCA_000021325.1	NC_011365.1	Gluconacetobacter diazotrophicus PA1 5	Gluconacetobacter diazotrophicus PA1 5, complete sequence	Pseudomonadota	Alphaproteobacteria	Acetobacterales	Acetobacteraceae	Gluconacetobacter	3887492	66.3781	0.0	chromosome	1	3887492	3914947	100.0	99.29871337	Pseudomonadota
GCA_000021345.1	NC_011371.1	Rhizobium leguminosarum bv. trifolii WSM2304	Rhizobium leguminosarum bv. trifolii WSM2304 plasmid pRLG204, complete sequence	Pseudomonadota	Alphaproteobacteria	Hyphomicrobiales	Rhizobiaceae	Rhizobium/Agrobacterium group	257956	61.3868	-0.1441	ER	4	4537948	6872702	5.684419478	3.753341844	Pseudomonadota
GCA_000021345.1	NC_011370.1	Rhizobium leguminosarum bv. trifolii WSM2304	Rhizobium leguminosarum bv. trifolii WSM2304 plasmid pRLG203, complete sequence	Pseudomonadota	Alphaproteobacteria	Hyphomicrobiales	Rhizobiaceae	Rhizobium/Agrobacterium group	308747	57.9011	-3.6298	ER	4	4537948	6872702	6.803669853	4.492367049	Pseudomonadota
GCA_000021345.1	NC_011366.1	Rhizobium leguminosarum bv. trifolii WSM2304	Rhizobium leguminosarum bv. trifolii WSM2304 plasmid pRLG202, complete sequence	Pseudomonadota	Alphaproteobacteria	Hyphomicrobiales	Rhizobiaceae	Rhizobium/Agrobacterium group	501946	61.9581	0.4272	ER	4	4537948	6872702	11.06107871	7.303473947	Pseudomonadota
GCA_000021345.1	NC_011368.1	Rhizobium leguminosarum bv. trifolii WSM2304	Rhizobium leguminosarum bv. trifolii WSM2304 plasmid pRLG201, complete sequence	Pseudomonadota	Alphaproteobacteria	Hyphomicrobiales	Rhizobiaceae	Rhizobium/Agrobacterium group	1266105	60.3599	-1.171	ER	4	4537948	6872702	27.90038581	18.42223044	Pseudomonadota
GCA_000021345.1	NC_011369.1	Rhizobium leguminosarum bv. trifolii WSM2304	Rhizobium leguminosarum bv. trifolii WSM2304, complete sequence	Pseudomonadota	Alphaproteobacteria	Hyphomicrobiales	Rhizobiaceae	Rhizobium/Agrobacterium group	4537948	61.5309	0.0	chromosome	4	4537948	6872702	100.0	66.02858672	Pseudomonadota
GCA_000021365.1	NC_011386.1	Afipia carboxidovorans OM5	Afipia carboxidovorans OM5, complete sequence	Pseudomonadota	Alphaproteobacteria	Hyphomicrobiales	Nitrobacteraceae	Afipia	3745629	62.3995	0.0	chromosome	0	3745629	3745629	100.0	100.0	Pseudomonadota
GCA_000021405.1	NC_011781.1	Borreliella burgdorferi ZS7	Borreliella burgdorferi ZS7 plasmid ZS7_lp28-3, complete sequence	Spirochaetota	Spirochaetia	Spirochaetales	Borreliaceae	Borreliella	28414	25.0757	-3.4649	ER	14	906707	1345494	3.133757653	2.111789425	Spirochaetota
GCA_000021405.1	NC_011720.1	Borreliella burgdorferi ZS7	Borreliella burgdorferi ZS7 plasmid ZS7_cp32-3+10, complete sequence	Spirochaetota	Spirochaetia	Spirochaetales	Borreliaceae	Borreliella	48168	27.9729	-0.5677	ER	14	906707	1345494	5.312410735	3.579949074	Spirochaetota
GCA_000021405.1	NC_011782.1	Borreliella burgdorferi ZS7	Borreliella burgdorferi ZS7 plasmid ZS7_lp17, complete sequence	Spirochaetota	Spirochaetia	Spirochaetales	Borreliaceae	Borreliella	17266	22.9179	-5.6227	ER	14	906707	1345494	1.904253524	1.283246153	Spirochaetota
GCA_000021405.1	NC_011728.1	Borreliella burgdorferi ZS7	Borreliella burgdorferi ZS7, complete sequence	Spirochaetota	Spirochaetia	Spirochaetales	Borreliaceae	Borreliella	906707	28.5406	0.0	chromosome	14	906707	1345494	100.0	67.38840902	Spirochaetota
GCA_000021405.1	NC_011785.1	Borreliella burgdorferi ZS7	Borreliella burgdorferi ZS7 plasmid ZS7_lp28-4, complete sequence	Spirochaetota	Spirochaetia	Spirochaetales	Borreliaceae	Borreliella	28885	24.4002	-4.1404	ER	14	906707	1345494	3.185703871	2.146795155	Spirochaetota
GCA_000021405.1	NC_011736.1	Borreliella burgdorferi ZS7	Borreliella burgdorferi ZS7 plasmid ZS7_cp32-4, complete sequence	Spirochaetota	Spirochaetia	Spirochaetales	Borreliaceae	Borreliella	30964	28.9756	0.435	ER	14	906707	1345494	3.414995142	2.301310894	Spirochaetota
GCA_000021405.1	NC_011722.1	Borreliella burgdorferi ZS7	Borreliella burgdorferi ZS7 plasmid ZS7_cp32-9, complete sequence	Spirochaetota	Spirochaetia	Spirochaetales	Borreliaceae	Borreliella	30467	29.3268	0.7862	ER	14	906707	1345494	3.360181404	2.264372788	Spirochaetota
GCA_000021405.1	NC_011784.1	Borreliella burgdorferi ZS7	Borreliella burgdorferi ZS7 plasmid ZS7_lp54, complete sequence	Spirochaetota	Spirochaetia	Spirochaetales	Borreliaceae	Borreliella	53615	28.1488	-0.3918	ER	14	906707	1345494	5.913156069	3.984781798	Spirochaetota
GCA_000021405.1	NC_011731.1	Borreliella burgdorferi ZS7	Borreliella burgdorferi ZS7 plasmid ZS7_cp32-1, complete sequence	Spirochaetota	Spirochaetia	Spirochaetales	Borreliaceae	Borreliella	30330	29.1428	0.6022	ER	14	906707	1345494	3.345071782	2.254190654	Spirochaetota
GCA_000021405.1	NC_011724.1	Borreliella burgdorferi ZS7	Borreliella burgdorferi ZS7 plasmid ZS7_cp26, complete sequence	Spirochaetota	Spirochaetia	Spirochaetales	Borreliaceae	Borreliella	26514	26.3295	-2.2111	ER	14	906707	1345494	2.924208151	1.970577349	Spirochaetota
GCA_000021405.1	NC_011780.1	Borreliella burgdorferi ZS7	Borreliella burgdorferi ZS7 plasmid ZS7_lp28-1, complete sequence	Spirochaetota	Spirochaetia	Spirochaetales	Borreliaceae	Borreliella	23422	31.5473	3.0067	ER	14	906707	1345494	2.583193909	1.740773277	Spirochaetota
GCA_000021405.1	NC_011735.1	Borreliella burgdorferi ZS7	Borreliella burgdorferi ZS7 plasmid ZS7_cp32-12, complete sequence	Spirochaetota	Spirochaetia	Spirochaetales	Borreliaceae	Borreliella	29806	29.3297	0.7891	ER	14	906707	1345494	3.287280235	2.21524585	Spirochaetota
GCA_000021405.1	NC_011783.1	Borreliella burgdorferi ZS7	Borreliella burgdorferi ZS7 plasmid ZS7_lp25, complete sequence	Spirochaetota	Spirochaetia	Spirochaetales	Borreliaceae	Borreliella	24326	23.3413	-5.1993	ER	14	906707	1345494	2.682895356	1.807960496	Spirochaetota
GCA_000021405.1	NC_011779.1	Borreliella burgdorferi ZS7	Borreliella burgdorferi ZS7 plasmid ZS7_lp28-2, complete sequence	Spirochaetota	Spirochaetia	Spirochaetales	Borreliaceae	Borreliella	29758	31.615	3.0744	ER	14	906707	1345494	3.281986353	2.211678387	Spirochaetota
GCA_000021405.1	NC_011778.1	Borreliella burgdorferi ZS7	Borreliella burgdorferi ZS7 plasmid ZS7_lp36, complete sequence	Spirochaetota	Spirochaetia	Spirochaetales	Borreliaceae	Borreliella	36852	26.8913	-1.6493	ER	14	906707	1345494	4.064378018	2.738919683	Spirochaetota
GCA_000021425.1	NC_011835.1	Bifidobacterium animalis subsp. lactis AD011	Bifidobacterium animalis subsp. lactis AD011, complete sequence	Actinomycetota	Actinomycetes	Bifidobacteriales	Bifidobacteriaceae	Bifidobacterium	1933695	60.4904	0.0	chromosome	0	1933695	1933695	100.0	100.0	Actinomycetota
GCA_000021445.1	NC_012577.1	Bacillus anthracis str. CDC 684	Bacillus anthracis str. CDC 684 plasmid pX02, complete sequence	Bacillota	Bacilli	Bacillales	Bacillaceae	Bacillus	94875	33.053	-2.3278	ER	2	5230115	5506763	1.81401365	1.722881482	Bacillota
GCA_000021445.1	NC_012579.1	Bacillus anthracis str. CDC 684	Bacillus anthracis str. CDC 684 plasmid pX01, complete sequence	Bacillota	Bacilli	Bacillales	Bacillaceae	Bacillus	181773	32.5312	-2.8496	ER	2	5230115	5506763	3.475506753	3.300904724	Bacillota
GCA_000021445.1	NC_012581.1	Bacillus anthracis str. CDC 684	Bacillus anthracis str. CDC 684, complete sequence	Bacillota	Bacilli	Bacillales	Bacillaceae	Bacillus	5230115	35.3808	0.0	chromosome	2	5230115	5506763	100.0	94.97621379	Bacillota
GCA_000021485.1	NC_011761.1	Acidithiobacillus ferrooxidans ATCC 23270	Acidithiobacillus ferrooxidans ATCC 23270, complete sequence	Pseudomonadota	Acidithiobacillia	Acidithiobacillales	Acidithiobacillaceae	Acidithiobacillus	2982397	58.7725	0.0	chromosome	0	2982397	2982397	100.0	100.0	Pseudomonadota
GCA_000021525.1	NC_012730.1	Rickettsia peacockii str. Rustic	Rickettsia peacockii str. Rustic, complete sequence	Pseudomonadota	Alphaproteobacteria	Rickettsiales	Rickettsiaceae	Rickettsieae	1288492	32.5611	0.0	chromosome	1	1288492	1314898	100.0	97.99178339	Pseudomonadota
GCA_000021525.1	NC_012732.1	Rickettsia peacockii str. Rustic	Rickettsia peacockii str. Rustic plasmid pRPR, complete sequence	Pseudomonadota	Alphaproteobacteria	Rickettsiales	Rickettsiaceae	Rickettsieae	26406	34.6626	2.1015	ER	1	1288492	1314898	2.049372445	2.008216607	Pseudomonadota
GCA_000021545.1	NC_012438.1	Sulfurihydrogenibium azorense Az-Fu1	Sulfurihydrogenibium azorense Az-Fu1, complete sequence	Aquificota	Aquificia	Aquificales	Hydrogenothermaceae	Sulfurihydrogenibium	1640877	32.7529	0.0	chromosome	0	1640877	1640877	100.0	100.0	Others
GCA_000021565.1	NC_012439.1	Persephonella marina EX-H1	Persephonella marina EX-H1 plasmid unnamed, complete sequence	Aquificota	Aquificia	Aquificales	Hydrogenothermaceae	Persephonella	53682	34.3504	-2.806	ER	1	1930284	1983966	2.781041546	2.705792337	Others
GCA_000021565.1	NC_012440.1	Persephonella marina EX-H1	Persephonella marina EX-H1, complete sequence	Aquificota	Aquificia	Aquificales	Hydrogenothermaceae	Persephonella	1930284	37.1564	0.0	chromosome	1	1930284	1983966	100.0	97.29420766	Others
GCA_000021605.1	NC_012578.1	Vibrio cholerae M66-2	Vibrio cholerae M66-2 chromosome I, complete sequence	Pseudomonadota	Gammaproteobacteria	Vibrionales	Vibrionaceae	Vibrio	2892523	47.8319	0.0	chromosome	1	2892523	3938905	100.0	73.43469822	Pseudomonadota
GCA_000021605.1	NC_012580.1	Vibrio cholerae M66-2	Vibrio cholerae M66-2 chromosome II, complete sequence	Pseudomonadota	Gammaproteobacteria	Vibrionales	Vibrionaceae	Vibrio	1046382	47.036	-0.7959	ER	1	2892523	3938905	36.17540811	26.56530178	Pseudomonadota
GCA_000021625.1	NC_012583.1	Vibrio cholerae O395	Vibrio cholerae O395 chromosome II, complete sequence	Pseudomonadota	Gammaproteobacteria	Vibrionales	Vibrionaceae	Vibrio	1111222	46.8673	-0.9127	ER	1	3024078	4135300	36.74581145	26.87161754	Pseudomonadota
GCA_000021625.1	NC_012582.1	Vibrio cholerae O395	Vibrio cholerae O395 chromosome I, complete sequence	Pseudomonadota	Gammaproteobacteria	Vibrionales	Vibrionaceae	Vibrio	3024078	47.78	0.0	chromosome	1	3024078	4135300	100.0	73.12838246	Pseudomonadota
GCA_000021645.1	NC_011661.1	Dictyoglomus turgidum DSM 6724	Dictyoglomus turgidum DSM 6724, complete sequence	Dictyoglomota	Dictyoglomia	Dictyoglomales	Dictyoglomaceae	Dictyoglomus	1855560	33.9573	0.0	chromosome	0	1855560	1855560	100.0	100.0	Others
GCA_000021665.1	NC_011663.1	Shewanella baltica OS223	Shewanella baltica OS223, complete sequence	Pseudomonadota	Gammaproteobacteria	Alteromonadales	Shewanellaceae	Shewanella	5145902	46.3142	0.0	chromosome	3	5145902	5358884	100.0	96.02562772	Pseudomonadota
GCA_000021665.1	NC_011665.1	Shewanella baltica OS223	Shewanella baltica OS223 plasmid pS22303, complete sequence	Pseudomonadota	Gammaproteobacteria	Alteromonadales	Shewanellaceae	Shewanella	59223	46.7268	0.4126	ER	3	5145902	5358884	1.15087695	1.105136816	Pseudomonadota
GCA_000021665.1	NC_011668.1	Shewanella baltica OS223	Shewanella baltica OS223 plasmid pS22302, complete sequence	Pseudomonadota	Gammaproteobacteria	Alteromonadales	Shewanellaceae	Shewanella	65448	44.6309	-1.6833	ER	3	5145902	5358884	1.271846996	1.221299062	Pseudomonadota
GCA_000021665.1	NC_011664.1	Shewanella baltica OS223	Shewanella baltica OS223 plasmid pS22301, complete sequence	Pseudomonadota	Gammaproteobacteria	Alteromonadales	Shewanellaceae	Shewanella	88311	44.3625	-1.9517	ER	3	5145902	5358884	1.716142282	1.647936399	Pseudomonadota
GCA_000021685.1	NC_011961.1	Thermomicrobium roseum DSM 5159	Thermomicrobium roseum DSM 5159 plasmid unnamed, complete sequence	Thermomicrobiota	Thermomicrobia	Thermomicrobiales	Thermomicrobiaceae	Thermomicrobium	917738	65.6765	2.0295	ER	1	2003006	2920744	45.81803549	31.42137757	Others
GCA_000021685.1	NC_011959.1	Thermomicrobium roseum DSM 5159	Thermomicrobium roseum DSM 5159, complete sequence	Thermomicrobiota	Thermomicrobia	Thermomicrobiales	Thermomicrobiaceae	Thermomicrobium	2003006	63.647	0.0	chromosome	1	2003006	2920744	100.0	68.57862243	Others
GCA_000021725.1	NC_012115.1	Nautilia profundicola AmH	Nautilia profundicola AmH, complete sequence	Campylobacterota	Epsilonproteobacteria	Nautiliales	Nautiliaceae	Nautilia	1676444	33.5075	0.0	chromosome	0	1676444	1676444	100.0	100.0	Others
GCA_000021745.1	NC_011666.1	Methylocella silvestris BL2	Methylocella silvestris BL2, complete sequence	Pseudomonadota	Alphaproteobacteria	Hyphomicrobiales	Beijerinckiaceae	Methylocella	4305430	63.0834	0.0	chromosome	0	4305430	4305430	100.0	100.0	Pseudomonadota
GCA_000021765.1	NC_011662.2	Thauera aminoaromatica	Thauera aminoaromatica, complete sequence	Pseudomonadota	Betaproteobacteria	Rhodocyclales	Zoogloeaceae	Thauera	4496212	68.4042	0.0	chromosome	1	4496212	4574586	100.0	98.28675207	Pseudomonadota
GCA_000021765.1	NC_011667.1	Thauera aminoaromatica	Thauera aminoaromatica plasmid pTha01, complete sequence	Pseudomonadota	Betaproteobacteria	Rhodocyclales	Zoogloeaceae	Thauera	78374	62.2719	-6.1323	ER	1	4496212	4574586	1.743111757	1.713247931	Pseudomonadota
GCA_000021785.1	NC_011777.1	Bacillus cereus AH820	Bacillus cereus AH820 plasmid pAH820_272, complete sequence	Bacillota	Bacilli	Bacillales	Bacillaceae	Bacillus	272145	33.6394	-1.7591	ER	3	5302683	5588834	5.132213259	4.869441461	Bacillota
GCA_000021785.1	NC_011773.1	Bacillus cereus AH820	Bacillus cereus AH820, complete sequence	Bacillota	Bacilli	Bacillales	Bacillaceae	Bacillus	5302683	35.3985	0.0	chromosome	3	5302683	5588834	100.0	94.8799517	Bacillota
GCA_000021785.1	NC_011776.1	Bacillus cereus AH820	Bacillus cereus AH820 plasmid pAH820_3, complete sequence	Bacillota	Bacilli	Bacillales	Bacillaceae	Bacillus	3091	34.9401	-0.4584	ER	3	5302683	5588834	0.058291246	0.055306706	Bacillota
GCA_000021785.1	NC_011771.1	Bacillus cereus AH820	Bacillus cereus AH820 plasmid pAH820_10, complete sequence	Bacillota	Bacilli	Bacillales	Bacillaceae	Bacillus	10915	33.6143	-1.7842	ER	3	5302683	5588834	0.205839195	0.195300129	Bacillota
GCA_000021805.1	NC_011726.1	Rippkaea orientalis PCC 8801	Rippkaea orientalis PCC 8801, complete sequence	Cyanobacteriota	Cyanophyceae	Chroococcales	Aphanothecaceae	Rippkaea	4679413	39.7611	0.0	chromosome	3	4679413	4787694	100.0	97.73834752	Others
GCA_000021805.1	NC_011727.1	Rippkaea orientalis PCC 8801	Rippkaea orientalis PCC 8801 plasmid pP880103, complete sequence	Cyanobacteriota	Cyanophyceae	Chroococcales	Aphanothecaceae	Rippkaea	16601	40.4433	0.6822	ER	3	4679413	4787694	0.35476672	0.346743129	Others
GCA_000021805.1	NC_011723.1	Rippkaea orientalis PCC 8801	Rippkaea orientalis PCC 8801 plasmid pP880102, complete sequence	Cyanobacteriota	Cyanophyceae	Chroococcales	Aphanothecaceae	Rippkaea	40786	40.2295	0.4684	ER	3	4679413	4787694	0.87160505	0.851892372	Others
GCA_000021805.1	NC_011721.1	Rippkaea orientalis PCC 8801	Rippkaea orientalis PCC 8801 plasmid pP880101, complete sequence	Cyanobacteriota	Cyanophyceae	Chroococcales	Aphanothecaceae	Rippkaea	50894	38.8533	-0.9078	ER	3	4679413	4787694	1.087615049	1.063016976	Others
GCA_000021825.1	NC_011737.1	Gloeothece citriformis PCC 7424	Gloeothece citriformis PCC 7424 plasmid pP742402, complete sequence	Cyanobacteriota	Cyanophyceae	Chroococcales	Aphanothecaceae	Gloeothece	197705	37.3713	-1.2377	ER	6	5942652	6554169	3.326881668	3.016476993	Others
GCA_000021825.1	NC_011732.1	Gloeothece citriformis PCC 7424	Gloeothece citriformis PCC 7424 plasmid pP742404, complete sequence	Cyanobacteriota	Cyanophyceae	Chroococcales	Aphanothecaceae	Gloeothece	22636	39.3665	0.7575	ER	6	5942652	6554169	0.380907379	0.345367964	Others
GCA_000021825.1	NC_011738.1	Gloeothece citriformis PCC 7424	Gloeothece citriformis PCC 7424 plasmid pP742401, complete sequence	Cyanobacteriota	Cyanophyceae	Chroococcales	Aphanothecaceae	Gloeothece	328635	37.0913	-1.5177	ER	6	5942652	6554169	5.53010676	5.014136804	Others
GCA_000021825.1	NC_011730.1	Gloeothece citriformis PCC 7424	Gloeothece citriformis PCC 7424 plasmid pP742403, complete sequence	Cyanobacteriota	Cyanophyceae	Chroococcales	Aphanothecaceae	Gloeothece	29239	40.6683	2.0593	ER	6	5942652	6554169	0.492019388	0.446113001	Others
GCA_000021825.1	NC_011729.1	Gloeothece citriformis PCC 7424	Gloeothece citriformis PCC 7424, complete sequence	Cyanobacteriota	Cyanophyceae	Chroococcales	Aphanothecaceae	Gloeothece	5942652	38.609	0.0	chromosome	6	5942652	6554169	100.0	90.66980116	Others
GCA_000021825.1	NC_011734.1	Gloeothece citriformis PCC 7424	Gloeothece citriformis PCC 7424 plasmid pP742406, complete sequence	Cyanobacteriota	Cyanophyceae	Chroococcales	Aphanothecaceae	Gloeothece	15219	40.1998	1.5908	ER	6	5942652	6554169	0.256097783	0.23220335	Others
GCA_000021825.1	NC_011733.1	Gloeothece citriformis PCC 7424	Gloeothece citriformis PCC 7424 plasmid pP742405, complete sequence	Cyanobacteriota	Cyanophyceae	Chroococcales	Aphanothecaceae	Gloeothece	18083	38.1684	-0.4406	ER	6	5942652	6554169	0.304291754	0.275900728	Others
GCA_000021845.1	NC_011758.1	Methylorubrum extorquens CM4	Methylorubrum extorquens CM4 plasmid pCMU01, complete sequence	Pseudomonadota	Alphaproteobacteria	Hyphomicrobiales	Methylobacteriaceae	Methylorubrum	380207	66.337	-1.8734	ER	2	5777908	6180732	6.580357458	6.151488206	Pseudomonadota
GCA_000021845.1	NC_011757.1	Methylorubrum extorquens CM4	Methylorubrum extorquens CM4, complete sequence	Pseudomonadota	Alphaproteobacteria	Hyphomicrobiales	Methylobacteriaceae	Methylorubrum	5777908	68.2104	0.0	chromosome	2	5777908	6180732	100.0	93.48258426	Pseudomonadota
GCA_000021845.1	NC_011760.1	Methylorubrum extorquens CM4	Methylorubrum extorquens CM4 plasmid pCMU02, complete sequence	Pseudomonadota	Alphaproteobacteria	Hyphomicrobiales	Methylobacteriaceae	Methylorubrum	22617	63.8723	-4.3381	ER	2	5777908	6180732	0.391439254	0.365927531	Pseudomonadota
GCA_000021865.1	NC_014034.1	Rhodobacter capsulatus SB 1003	Rhodobacter capsulatus SB 1003, complete sequence	Pseudomonadota	Alphaproteobacteria	Rhodobacterales	Paracoccaceae	Rhodobacter	3738958	66.5619	0.0	chromosome	1	3738958	3871920	100.0	96.5659931	Pseudomonadota
GCA_000021865.1	NC_014035.1	Rhodobacter capsulatus SB 1003	Rhodobacter capsulatus SB 1003 plasmid pRCB133, complete sequence	Pseudomonadota	Alphaproteobacteria	Rhodobacterales	Paracoccaceae	Rhodobacter	132962	66.4656	-0.0963	ER	1	3738958	3871920	3.55612446	3.434006901	Pseudomonadota
GCA_000021885.1	NC_011852.1	Glaesserella parasuis SH0165	Glaesserella parasuis SH0165, complete sequence	Pseudomonadota	Gammaproteobacteria	Pasteurellales	Pasteurellaceae	Glaesserella	2269156	39.9931	0.0	chromosome	0	2269156	2269156	100.0	100.0	Pseudomonadota
GCA_000021905.1	NC_011768.1	Desulfatibacillum aliphaticivorans	Desulfatibacillum aliphaticivorans, complete sequence	Thermodesulfobacteriota	Desulfobacteria	Desulfobacterales	Desulfatibacillaceae	Desulfatibacillum	6517073	54.4846	0.0	chromosome	0	6517073	6517073	100.0	100.0	Others
GCA_000021925.1	NC_011830.1	Desulfitobacterium hafniense DCB-2	Desulfitobacterium hafniense DCB-2, complete sequence	Bacillota	Clostridia	Eubacteriales	Desulfitobacteriaceae	Desulfitobacterium	5279134	47.5373	0.0	chromosome	0	5279134	5279134	100.0	100.0	Bacillota
GCA_000021945.1	NC_011831.1	Chloroflexus aggregans DSM 9485	Chloroflexus aggregans DSM 9485, complete sequence	Chloroflexota	Chloroflexia	Chloroflexales	Chloroflexaceae	Chloroflexus	4684931	56.4285	0.0	chromosome	0	4684931	4684931	100.0	100.0	Others
GCA_000021985.1	NC_011901.1	Thioalkalivibrio sulfidiphilus HL-EbGr7	Thioalkalivibrio sulfidiphilus HL-EbGr7, complete sequence	Pseudomonadota	Gammaproteobacteria	Chromatiales	Ectothiorhodospiraceae	Thioalkalivibrio	3464554	65.063	0.0	chromosome	0	3464554	3464554	100.0	100.0	Pseudomonadota
GCA_000022005.1	NC_011916.1	Caulobacter vibrioides NA1000	Caulobacter crescentus NA1000, complete genome	Pseudomonadota	Alphaproteobacteria	Caulobacterales	Caulobacteraceae	Caulobacter	4042929	67.1716	0.0	chromosome	0	4042929	4042929	100.0	100.0	Pseudomonadota
GCA_000022025.1	NC_011881.1	Pseudarthrobacter chlorophenolicus A6	Pseudarthrobacter chlorophenolicus A6 plasmid pACHL02, complete sequence	Actinomycetota	Actinomycetes	Micrococcales	Micrococcaceae	Pseudarthrobacter	158475	61.3182	-4.9615	ER	2	4395537	4980870	3.605361529	3.181673081	Actinomycetota
GCA_000022025.1	NC_011886.1	Pseudarthrobacter chlorophenolicus A6	Pseudarthrobacter chlorophenolicus A6, complete sequence	Actinomycetota	Actinomycetes	Micrococcales	Micrococcaceae	Pseudarthrobacter	4395537	66.2797	0.0	chromosome	2	4395537	4980870	100.0	88.2483783	Actinomycetota
GCA_000022025.1	NC_011879.1	Pseudarthrobacter chlorophenolicus A6	Pseudarthrobacter chlorophenolicus A6 plasmid pACHL01, complete sequence	Actinomycetota	Actinomycetes	Micrococcales	Micrococcaceae	Pseudarthrobacter	426858	64.3729	-1.9068	ER	2	4395537	4980870	9.711168396	8.569948623	Actinomycetota
GCA_000022065.1	NC_011898.1	Ruminiclostridium cellulolyticum H10	Ruminiclostridium cellulolyticum H10, complete sequence	Bacillota	Clostridia	Eubacteriales	Oscillospiraceae	Ruminiclostridium	4068724	37.404	0.0	chromosome	0	4068724	4068724	100.0	100.0	Bacillota
GCA_000022085.1	NC_011892.1	Methylobacterium nodulans ORS 2060	Methylobacterium nodulans ORS 2060 plasmid pMNOD01, complete sequence	Pseudomonadota	Alphaproteobacteria	Hyphomicrobiales	Methylobacteriaceae	Methylobacterium	487734	65.883	-2.9742	ER	7	7772460	8839022	6.275156128	5.517963413	Pseudomonadota
GCA_000022085.1	NC_011890.1	Methylobacterium nodulans ORS 2060	Methylobacterium nodulans ORS 2060 plasmid pMNOD07, complete sequence	Pseudomonadota	Alphaproteobacteria	Hyphomicrobiales	Methylobacteriaceae	Methylobacterium	9829	67.2398	-1.6174	ER	7	7772460	8839022	0.126459319	0.111200085	Pseudomonadota
GCA_000022085.1	NC_011887.1	Methylobacterium nodulans ORS 2060	Methylobacterium nodulans ORS 2060 plasmid pMNOD02, complete sequence	Pseudomonadota	Alphaproteobacteria	Hyphomicrobiales	Methylobacteriaceae	Methylobacterium	458070	65.6548	-3.2024	ER	7	7772460	8839022	5.893500899	5.182360673	Pseudomonadota
GCA_000022085.1	NC_011888.1	Methylobacterium nodulans ORS 2060	Methylobacterium nodulans ORS 2060 plasmid pMNOD05, complete sequence	Pseudomonadota	Alphaproteobacteria	Hyphomicrobiales	Methylobacteriaceae	Methylobacterium	20286	61.3724	-7.4848	ER	7	7772460	8839022	0.260998448	0.229505029	Pseudomonadota
GCA_000022085.1	NC_011895.1	Methylobacterium nodulans ORS 2060	Methylobacterium nodulans ORS 2060 plasmid pMNOD04, complete sequence	Pseudomonadota	Alphaproteobacteria	Hyphomicrobiales	Methylobacteriaceae	Methylobacterium	37542	61.563	-7.2942	ER	7	7772460	8839022	0.4830131	0.424730247	Pseudomonadota
GCA_000022085.1	NC_011894.1	Methylobacterium nodulans ORS 2060	Methylobacterium nodulans ORS 2060, complete sequence	Pseudomonadota	Alphaproteobacteria	Hyphomicrobiales	Methylobacteriaceae	Methylobacterium	7772460	68.8572	0.0	chromosome	7	7772460	8839022	100.0	87.93348404	Pseudomonadota
GCA_000022085.1	NC_011893.1	Methylobacterium nodulans ORS 2060	Methylobacterium nodulans ORS 2060 plasmid pMNOD03, complete sequence	Pseudomonadota	Alphaproteobacteria	Hyphomicrobiales	Methylobacteriaceae	Methylobacterium	40463	64.187	-4.6702	ER	7	7772460	8839022	0.520594509	0.45777689	Pseudomonadota
GCA_000022085.1	NC_011889.1	Methylobacterium nodulans ORS 2060	Methylobacterium nodulans ORS 2060 plasmid pMNOD06, complete sequence	Pseudomonadota	Alphaproteobacteria	Hyphomicrobiales	Methylobacteriaceae	Methylobacterium	12638	60.4526	-8.4046	ER	7	7772460	8839022	0.162599743	0.142979619	Pseudomonadota
GCA_000022105.1	NC_012225.1	Brachyspira hyodysenteriae WA1	Brachyspira hyodysenteriae WA1, complete sequence	Spirochaetota	Spirochaetia	Brachyspirales	Brachyspiraceae	Brachyspira	3000694	27.0627	0.0	chromosome	1	3000694	3036634	100.0	98.81645269	Spirochaetota
GCA_000022105.1	NC_012226.1	Brachyspira hyodysenteriae WA1	Brachyspira hyodysenteriae WA1 plasmid pBHWA1, complete sequence	Spirochaetota	Spirochaetia	Brachyspirales	Brachyspiraceae	Brachyspira	35940	21.8225	-5.2402	ER	1	3000694	3036634	1.197722927	1.183547309	Spirochaetota
GCA_000022145.1	NC_011891.1	Anaeromyxobacter dehalogenans 2CP-1	Anaeromyxobacter dehalogenans 2CP-1, complete sequence	Myxococcota	Myxococcia	Myxococcales	Anaeromyxobacteraceae	Anaeromyxobacter	5029329	74.7165	0.0	chromosome	0	5029329	5029329	100.0	100.0	Others
GCA_000022165.1	NC_016855.1	Salmonella enterica subsp. enterica serovar Typhimurium str. 14028S	Salmonella enterica subsp. enterica serovar Typhimurium str. 14028S plasmid unnamed, complete sequence	Pseudomonadota	Gammaproteobacteria	Enterobacterales	Enterobacteriaceae	Salmonella	93832	53.1151	0.9187	ER	1	4870265	4964097	1.926630276	1.890212862	Pseudomonadota
GCA_000022165.1	NC_016856.1	Salmonella enterica subsp. enterica serovar Typhimurium str. 14028S	Salmonella enterica subsp. enterica serovar Typhimurium str. 14028S, complete sequence	Pseudomonadota	Gammaproteobacteria	Enterobacterales	Enterobacteriaceae	Salmonella	4870265	52.1964	0.0	chromosome	1	4870265	4964097	100.0	98.10978714	Pseudomonadota
GCA_000022225.1	NC_013010.1	Escherichia coli O157:H7 str. TW14359	Escherichia coli O157:H7 str. TW14359 plasmid pO157, complete sequence	Pseudomonadota	Gammaproteobacteria	Enterobacterales	Enterobacteriaceae	Escherichia	94601	47.8938	-2.613	ER	1	5528136	5622737	1.711263978	1.682472433	Pseudomonadota
GCA_000022225.1	NC_013008.1	Escherichia coli O157:H7 str. TW14359	Escherichia coli O157:H7 str. TW14359, complete sequence	Pseudomonadota	Gammaproteobacteria	Enterobacterales	Enterobacteriaceae	Escherichia	5528136	50.5068	0.0	chromosome	1	5528136	5622737	100.0	98.31752757	Pseudomonadota
GCA_000022245.1	NC_017330.1	Shigella flexneri 2002017	Shigella flexneri 2002017 plasmid pSFxv_5, complete sequence	Pseudomonadota	Gammaproteobacteria	Enterobacterales	Enterobacteriaceae	Shigella	3180	45.0314	-5.8187	ER	5	4650856	4894492	0.06837451	0.064970992	Pseudomonadota
GCA_000022245.1	NC_017319.1	Shigella flexneri 2002017	Shigella flexneri 2002017 plasmid pSFxv_1, complete sequence	Pseudomonadota	Gammaproteobacteria	Enterobacterales	Enterobacteriaceae	Shigella	223364	45.9004	-4.9497	ER	5	4650856	4894492	4.802642782	4.563578815	Pseudomonadota
GCA_000022245.1	NC_017328.1	Shigella flexneri 2002017	Shigella flexneri 2002017, complete sequence	Pseudomonadota	Gammaproteobacteria	Enterobacterales	Enterobacteriaceae	Shigella	4650856	50.8501	0.0	chromosome	5	4650856	4894492	100.0	95.02224133	Pseudomonadota
GCA_000022245.1	NC_017329.1	Shigella flexneri 2002017	Shigella flexneri 2002017 plasmid pSFxv_3, complete sequence	Pseudomonadota	Gammaproteobacteria	Enterobacterales	Enterobacteriaceae	Shigella	6200	52.5806	1.7305	ER	5	4650856	4894492	0.133308793	0.126673003	Pseudomonadota
GCA_000022245.1	NC_017321.1	Shigella flexneri 2002017	Shigella flexneri 2002017 plasmid pSFxv_4, complete sequence	Pseudomonadota	Gammaproteobacteria	Enterobacterales	Enterobacteriaceae	Shigella	4042	52.6225	1.7724	ER	5	4650856	4894492	0.086908732	0.082582626	Pseudomonadota
GCA_000022245.1	NC_017320.1	Shigella flexneri 2002017	Shigella flexneri 2002017 plasmid pSFxv_2, complete sequence	Pseudomonadota	Gammaproteobacteria	Enterobacterales	Enterobacteriaceae	Shigella	6850	44.0292	-6.8209	ER	5	4650856	4894492	0.147284715	0.139953237	Pseudomonadota
GCA_000022265.1	NC_011979.1	Geotalea daltonii FRC-32	Geotalea daltonii FRC-32, complete sequence	Thermodesulfobacteriota	Desulfuromonadia	Geobacterales	Geobacteraceae	Geotalea	4304501	53.472	0.0	chromosome	0	4304501	4304501	100.0	100.0	Others
GCA_000022285.1	NC_012416.1	Wolbachia sp. wRi	Wolbachia sp. wRi, complete sequence	Pseudomonadota	Alphaproteobacteria	Rickettsiales	Anaplasmataceae	Wolbachieae	1445873	35.1646	0.0	chromosome	0	1445873	1445873	100.0	100.0	Pseudomonadota
GCA_000022305.1	NC_011992.1	[Acidovorax] ebreus TPSY	[Acidovorax] ebreus TPSY, complete sequence	Pseudomonadota	Betaproteobacteria	Burkholderiales	Comamonadaceae	Diaphorobacter	3796573	66.834	0.0	chromosome	0	3796573	3796573	100.0	100.0	Pseudomonadota
GCA_000022325.1	NC_012037.1	Caldicellulosiruptor bescii DSM 6725	Caldicellulosiruptor bescii DSM 6725 plasmid pATHE02, complete sequence	Bacillota	Bacillotaincertaesedis	Caldicellulosiruptorales	Caldicellulosiruptoraceae	Caldicellulosiruptor	3653	42.9236	7.7511	ER	2	2919718	2931662	0.125114823	0.124605087	Bacillota
GCA_000022325.1	NC_012034.1	Caldicellulosiruptor bescii DSM 6725	Caldicellulosiruptor bescii DSM 6725, complete sequence	Bacillota	Bacillotaincertaesedis	Caldicellulosiruptorales	Caldicellulosiruptoraceae	Caldicellulosiruptor	2919718	35.1725	0.0	chromosome	2	2919718	2931662	100.0	99.59258605	Bacillota
GCA_000022325.1	NC_012036.1	Caldicellulosiruptor bescii DSM 6725	Caldicellulosiruptor bescii DSM 6725 plasmid pATHE01, complete sequence	Bacillota	Bacillotaincertaesedis	Caldicellulosiruptorales	Caldicellulosiruptoraceae	Caldicellulosiruptor	8291	38.5358	3.3633	ER	2	2919718	2931662	0.28396578	0.282808864	Bacillota
GCA_000022345.1	NC_012759.1	Escherichia coli BW2952	Escherichia coli BW2952, complete sequence	Pseudomonadota	Gammaproteobacteria	Enterobacterales	Enterobacteriaceae	Escherichia	4578159	50.7907	0.0	chromosome	0	4578159	4578159	100.0	100.0	Pseudomonadota
GCA_000022505.1	NC_012473.1	Bacillus cereus 03BB102	Bacillus cereus 03BB102 plasmid p03BB102_179, complete sequence	Bacillota	Bacilli	Bacillales	Bacillaceae	Bacillus	179680	32.1689	-3.2716	ER	1	5269628	5449308	3.409728353	3.2972994	Bacillota
GCA_000022505.1	NC_012472.1	Bacillus cereus 03BB102	Bacillus cereus 03BB102, complete sequence	Bacillota	Bacilli	Bacillales	Bacillaceae	Bacillus	5269628	35.4405	0.0	chromosome	1	5269628	5449308	100.0	96.7027006	Bacillota
GCA_000022525.1	NC_013009.1	Neorickettsia risticii str. Illinois	Neorickettsia risticii str. Illinois, complete sequence	Pseudomonadota	Alphaproteobacteria	Rickettsiales	Anaplasmataceae	Neorickettsia	879977	41.2713	0.0	chromosome	0	879977	879977	100.0	100.0	Pseudomonadota
GCA_000022565.1	NC_012483.1	Acidobacterium capsulatum ATCC 51196	Acidobacterium capsulatum ATCC 51196, complete sequence	Acidobacteriota	Terriglobia	Terriglobales	Acidobacteriaceae	Acidobacterium	4127356	60.497	0.0	chromosome	0	4127356	4127356	100.0	100.0	Others
GCA_000022585.1	NC_012668.1	Vibrio cholerae MJ-1236	Vibrio cholerae MJ-1236 chromosome 1, complete sequence	Pseudomonadota	Gammaproteobacteria	Vibrionales	Vibrionaceae	Vibrio	3149584	47.517	0.0	chromosome	1	3149584	4236368	100.0	74.34632685	Pseudomonadota
GCA_000022585.1	NC_012667.1	Vibrio cholerae MJ-1236	Vibrio cholerae MJ-1236 chromosome 2, complete sequence	Pseudomonadota	Gammaproteobacteria	Vibrionales	Vibrionaceae	Vibrio	1086784	46.7481	-0.7689	ER	1	3149584	4236368	34.5056363	25.65367315	Pseudomonadota
GCA_000022605.2	NC_013454.1	Blattabacterium sp. (Blattella germanica) str. Bge	Blattabacterium sp. (Blattella germanica) str. Bge, complete sequence	Bacteroidota	Flavobacteriia	Flavobacteriales	Blattabacteriaceae	Blattabacterium	636850	27.1417	0.0	chromosome	1	636850	640935	100.0	99.36264988	Bacteroidota
GCA_000022605.2	NC_015679.1	Blattabacterium sp. (Blattella germanica) str. Bge	Blattabacterium sp. (Blattella germanica) str. Bge plasmid pBge, complete sequence	Bacteroidota	Flavobacteriia	Flavobacteriales	Blattabacteriaceae	Blattabacterium	4085	29.8164	2.6747	ER	1	636850	640935	0.641438329	0.637350121	Bacteroidota
GCA_000022625.1	NC_012442.1	Brucella melitensis ATCC 23457	Brucella melitensis ATCC 23457 chromosome II, complete sequence	Pseudomonadota	Alphaproteobacteria	Hyphomicrobiales	Brucellaceae	Brucella/Ochrobactrum group	1185518	57.3452	0.1931	ER	1	2125701	3311219	55.77068459	35.8030683	Pseudomonadota
GCA_000022625.1	NC_012441.1	Brucella melitensis ATCC 23457	Brucella melitensis ATCC 23457 chromosome I, complete sequence	Pseudomonadota	Alphaproteobacteria	Hyphomicrobiales	Brucellaceae	Brucella/Ochrobactrum group	2125701	57.1521	0.0	chromosome	1	2125701	3311219	100.0	64.1969317	Pseudomonadota
GCA_000022645.2	NC_012725.2	Burkholderia glumae BGR1	Burkholderia glumae BGR1 plasmid bglu_4p, complete sequence	Pseudomonadota	Betaproteobacteria	Burkholderiales	Burkholderiaceae	Burkholderia	134346	62.709	-5.4023	ER	5	3906507	7284636	3.439031339	1.844237653	Pseudomonadota
GCA_000022645.2	NC_012724.2	Burkholderia glumae BGR1	Burkholderia glumae BGR1 chromosome 1, complete sequence	Pseudomonadota	Betaproteobacteria	Burkholderiales	Burkholderiaceae	Burkholderia	3906507	68.1113	0.0	chromosome	5	3906507	7284636	100.0	53.62666028	Pseudomonadota
GCA_000022645.2	NC_012718.1	Burkholderia glumae BGR1	Burkholderia glumae BGR1 plasmid bglu_2p, complete sequence	Pseudomonadota	Betaproteobacteria	Burkholderiales	Burkholderiaceae	Burkholderia	141792	63.206	-4.9053	ER	5	3906507	7284636	3.629636399	1.946452781	Pseudomonadota
GCA_000022645.2	NC_012721.2	Burkholderia glumae BGR1	Burkholderia glumae BGR1 chromosome 2, complete sequence	Pseudomonadota	Betaproteobacteria	Burkholderiales	Burkholderiaceae	Burkholderia	2827333	68.7651	0.6538	ER	5	3906507	7284636	72.37496311	38.81227559	Pseudomonadota
GCA_000022645.2	NC_012723.1	Burkholderia glumae BGR1	Burkholderia glumae BGR1 plasmid bglu_1p, complete sequence	Pseudomonadota	Betaproteobacteria	Burkholderiales	Burkholderiaceae	Burkholderia	133591	60.5932	-7.5181	ER	5	3906507	7284636	3.419704611	1.833873374	Pseudomonadota
GCA_000022645.2	NC_012720.2	Burkholderia glumae BGR1	Burkholderia glumae BGR1 plasmid bglu_3p, complete sequence	Pseudomonadota	Betaproteobacteria	Burkholderiales	Burkholderiaceae	Burkholderia	141067	62.6759	-5.4354	ER	5	3906507	7284636	3.61107762	1.936500328	Pseudomonadota
GCA_000022665.1	NC_012971.2	Escherichia coli BL21(DE3)	Escherichia coli BL21(DE3), complete sequence	Pseudomonadota	Gammaproteobacteria	Enterobacterales	Enterobacteriaceae	Escherichia	4558953	50.8326	0.0	chromosome	0	4558953	4558953	100.0	100.0	Pseudomonadota
GCA_000022685.1	NC_012810.1	Methylorubrum extorquens AM1	Methylorubrum extorquens AM1 plasmid p3META1, complete sequence	Pseudomonadota	Alphaproteobacteria	Hyphomicrobiales	Methylobacteriaceae	Methylorubrum	24943	66.9406	-1.769	ER	4	5511322	6879778	0.45257744	0.362555303	Pseudomonadota
GCA_000022685.1	NC_012808.1	Methylorubrum extorquens AM1	Methylorubrum extorquens AM1, complete sequence	Pseudomonadota	Alphaproteobacteria	Hyphomicrobiales	Methylobacteriaceae	Methylorubrum	5511322	68.7096	0.0	chromosome	4	5511322	6879778	100.0	80.10900933	Pseudomonadota
GCA_000022685.1	NC_012807.1	Methylorubrum extorquens AM1	Methylorubrum extorquens AM1 plasmid p1META1, complete sequence	Pseudomonadota	Alphaproteobacteria	Hyphomicrobiales	Methylobacteriaceae	Methylorubrum	44195	67.9308	-0.7788	ER	4	5511322	6879778	0.801894718	0.642389914	Pseudomonadota
GCA_000022685.1	NC_012811.1	Methylorubrum extorquens AM1	Methylorubrum extorquens AM1 megaplasmid, complete sequence	Pseudomonadota	Alphaproteobacteria	Hyphomicrobiales	Methylobacteriaceae	Methylorubrum	1261460	67.6479	-1.0617	ER	4	5511322	6879778	22.88851931	18.33576607	Pseudomonadota
GCA_000022685.1	NC_012809.1	Methylorubrum extorquens AM1	Methylorubrum extorquens AM1 plasmid p2META1, complete sequence	Pseudomonadota	Alphaproteobacteria	Hyphomicrobiales	Methylobacteriaceae	Methylorubrum	37858	65.2491	-3.4605	ER	4	5511322	6879778	0.686913231	0.550279384	Pseudomonadota
GCA_000022705.1	NC_012814.1	Bifidobacterium animalis subsp. lactis Bl-04	Bifidobacterium animalis subsp. lactis Bl-04, complete sequence	Actinomycetota	Actinomycetes	Bifidobacteriales	Bifidobacteriaceae	Bifidobacterium	1938709	60.4821	0.0	chromosome	0	1938709	1938709	100.0	100.0	Actinomycetota
GCA_000022725.1	NC_012846.1	Bartonella grahamii as4aup	Bartonella grahamii as4aup, complete sequence	Pseudomonadota	Alphaproteobacteria	Hyphomicrobiales	Bartonellaceae	Bartonella	2341328	38.0572	0.0	chromosome	1	2341328	2369520	100.0	98.81022317	Pseudomonadota
GCA_000022725.1	NC_012847.1	Bartonella grahamii as4aup	Bartonella grahamii as4aup plasmid pBGR3, complete sequence	Pseudomonadota	Alphaproteobacteria	Hyphomicrobiales	Bartonellaceae	Bartonella	28192	36.3827	-1.6745	ER	1	2341328	2369520	1.204102971	1.189776832	Pseudomonadota
GCA_000022745.1	NC_013118.1	Brucella microti CCM 4915	Brucella microti CCM 4915 chromosome 2, complete sequence	Pseudomonadota	Alphaproteobacteria	Hyphomicrobiales	Brucellaceae	Brucella/Ochrobactrum group	1220319	57.3044	0.0791	ER	1	2117050	3337369	57.64242696	36.56530039	Pseudomonadota
GCA_000022745.1	NC_013119.1	Brucella microti CCM 4915	Brucella microti CCM 4915 chromosome 1, complete sequence	Pseudomonadota	Alphaproteobacteria	Hyphomicrobiales	Brucellaceae	Brucella/Ochrobactrum group	2117050	57.2253	0.0	chromosome	1	2117050	3337369	100.0	63.43469961	Pseudomonadota
GCA_000022765.1	NC_012563.1	Clostridium botulinum A2 str. Kyoto	Clostridium botulinum A2 str. Kyoto, complete sequence	Bacillota	Clostridia	Eubacteriales	Clostridiaceae	Clostridium	4155278	28.211	0.0	chromosome	0	4155278	4155278	100.0	100.0	Bacillota
GCA_000022785.1	NC_017560.1	Rickettsia prowazekii str. Rp22	Rickettsia prowazekii str. Rp22, complete sequence	Pseudomonadota	Alphaproteobacteria	Rickettsiales	Rickettsiaceae	Rickettsieae	1111612	29.0002	0.0	chromosome	0	1111612	1111612	100.0	100.0	Pseudomonadota
GCA_000022805.1	NC_017155.1	Yersinia pestis D106004	Yersinia pestis D106004 plasmid pMT1, complete sequence	Pseudomonadota	Gammaproteobacteria	Enterobacterales	Yersiniaceae	Yersinia	94249	50.2032	2.5772	ER	3	4640720	4812922	2.030913307	1.958249064	Pseudomonadota
GCA_000022805.1	NC_017154.1	Yersinia pestis D106004	Yersinia pestis D106004, complete sequence	Pseudomonadota	Gammaproteobacteria	Enterobacterales	Yersiniaceae	Yersinia	4640720	47.626	0.0	chromosome	3	4640720	4812922	100.0	96.42209036	Pseudomonadota
GCA_000022805.1	NC_017153.1	Yersinia pestis D106004	Yersinia pestis D106004 plasmid pCD1, complete sequence	Pseudomonadota	Gammaproteobacteria	Enterobacterales	Yersiniaceae	Yersinia	68342	44.6431	-2.9829	ER	3	4640720	4812922	1.472659415	1.419968992	Pseudomonadota
GCA_000022805.1	NC_017156.1	Yersinia pestis D106004	Yersinia pestis D106004 plasmid pPCY1, complete sequence	Pseudomonadota	Gammaproteobacteria	Enterobacterales	Yersiniaceae	Yersinia	9611	45.2814	-2.3446	ER	3	4640720	4812922	0.207101484	0.19969158	Pseudomonadota
GCA_000022825.1	NC_017160.1	Yersinia pestis D182038	Yersinia pestis D182038, complete sequence	Pseudomonadota	Gammaproteobacteria	Enterobacterales	Yersiniaceae	Yersinia	4626944	47.6319	0.0	chromosome	3	4626944	4802263	100.0	96.34924201	Pseudomonadota
GCA_000022825.1	NC_017157.1	Yersinia pestis D182038	Yersinia pestis D182038 plasmid pCD1, complete sequence	Pseudomonadota	Gammaproteobacteria	Enterobacterales	Yersiniaceae	Yersinia	69665	44.7197	-2.9122	ER	3	4626944	4802263	1.505637414	1.450670236	Pseudomonadota
GCA_000022825.1	NC_017159.1	Yersinia pestis D182038	Yersinia pestis D182038 plasmid pPCP1, complete sequence	Pseudomonadota	Gammaproteobacteria	Enterobacterales	Yersiniaceae	Yersinia	9608	45.2852	-2.3467	ER	3	4626944	4802263	0.207653259	0.200072341	Pseudomonadota
GCA_000022825.1	NC_017158.1	Yersinia pestis D182038	Yersinia pestis D182038 plasmid pMT1, complete sequence	Pseudomonadota	Gammaproteobacteria	Enterobacterales	Yersiniaceae	Yersinia	96046	50.2301	2.5982	ER	3	4626944	4802263	2.075797762	2.000015409	Pseudomonadota
GCA_000022845.1	NC_014017.1	Yersinia pestis Z176003	Yersinia pestis Z176003 plasmid pCD1, complete sequence	Pseudomonadota	Gammaproteobacteria	Enterobacterales	Yersiniaceae	Yersinia	68342	44.6417	-3.0372	ER	3	4553586	4725788	1.500839119	1.446150356	Pseudomonadota
GCA_000022845.1	NC_014029.1	Yersinia pestis Z176003	Yersinia pestis Z176003, complete sequence	Pseudomonadota	Gammaproteobacteria	Enterobacterales	Yersiniaceae	Yersinia	4553586	47.6789	0.0	chromosome	3	4553586	4725788	100.0	96.35612093	Pseudomonadota
GCA_000022845.1	NC_014027.1	Yersinia pestis Z176003	Yersinia pestis Z176003 plasmid pPCP1, complete sequence	Pseudomonadota	Gammaproteobacteria	Enterobacterales	Yersiniaceae	Yersinia	9609	45.2805	-2.3984	ER	3	4553586	4725788	0.211020501	0.203331169	Pseudomonadota
GCA_000022845.1	NC_014022.1	Yersinia pestis Z176003	Yersinia pestis Z176003 plasmid pMT1, complete sequence	Pseudomonadota	Gammaproteobacteria	Enterobacterales	Yersiniaceae	Yersinia	94251	50.2042	2.5253	ER	3	4553586	4725788	2.069819259	1.994397548	Pseudomonadota
GCA_000022865.1	NC_012655.1	Bacillus anthracis str. A0248	Bacillus anthracis str. A0248 plasmid pXO2, complete sequence	Bacillota	Bacilli	Bacillales	Bacillaceae	Bacillus	94830	33.0433	-2.3339	ER	2	5227419	5503926	1.814088368	1.722951944	Bacillota
GCA_000022865.1	NC_012656.1	Bacillus anthracis str. A0248	Bacillus anthracis str. A0248 plasmid pXO1, complete sequence	Bacillota	Bacilli	Bacillales	Bacillaceae	Bacillus	181677	32.5297	-2.8475	ER	2	5227419	5503926	3.475462747	3.300861967	Bacillota
GCA_000022865.1	NC_012659.1	Bacillus anthracis str. A0248	Bacillus anthracis str. A0248, complete sequence	Bacillota	Bacilli	Bacillales	Bacillaceae	Bacillus	5227419	35.3772	0.0	chromosome	2	5227419	5503926	100.0	94.97618609	Bacillota
GCA_000022885.2	NC_012779.2	Edwardsiella ictaluri 93-146	Edwardsiella ictaluri 93-146, complete sequence	Pseudomonadota	Gammaproteobacteria	Enterobacterales	Hafniaceae	Edwardsiella	3812301	57.4369	0.0	chromosome	0	3812301	3812301	100.0	100.0	Pseudomonadota
GCA_000022905.1	NC_010813.1	Corynebacterium aurimucosum ATCC 700975	Corynebacterium aurimucosum ATCC 700975 plasmid pET44827, complete sequence	Actinomycetota	Actinomycetes	Mycobacteriales	Corynebacteriaceae	Corynebacterium	29037	53.3182	-7.316	ER	1	2790189	2819226	1.04068219	1.029963543	Actinomycetota
GCA_000022905.1	NC_012590.1	Corynebacterium aurimucosum ATCC 700975	Corynebacterium aurimucosum ATCC 700975, complete sequence	Actinomycetota	Actinomycetes	Mycobacteriales	Corynebacteriaceae	Corynebacterium	2790189	60.6342	0.0	chromosome	1	2790189	2819226	100.0	98.97003646	Actinomycetota
GCA_000022925.1	NC_013768.1	Listeria monocytogenes 08-5923	Listeria monocytogenes 08-5923, complete sequence	Bacillota	Bacilli	Bacillales	Listeriaceae	Listeria	2999054	37.965	0.0	chromosome	0	2999054	2999054	100.0	100.0	Bacillota
GCA_000022965.1	NC_012815.1	Bifidobacterium animalis subsp. lactis DSM 10140	Bifidobacterium animalis subsp. lactis DSM 10140, complete sequence	Actinomycetota	Actinomycetes	Bifidobacteriales	Bifidobacteriaceae	Bifidobacterium	1938483	60.482	0.0	chromosome	0	1938483	1938483	100.0	100.0	Actinomycetota
GCA_000022985.1	NC_012913.1	Aggregatibacter aphrophilus NJ8700	Aggregatibacter aphrophilus NJ8700, complete sequence	Pseudomonadota	Gammaproteobacteria	Pasteurellales	Pasteurellaceae	Aggregatibacter	2313035	42.231	0.0	chromosome	0	2313035	2313035	100.0	100.0	Pseudomonadota
GCA_000023005.1	NC_012633.1	Rickettsia africae ESF-5	Rickettsia africae ESF-5, complete sequence	Pseudomonadota	Alphaproteobacteria	Rickettsiales	Rickettsiaceae	Rickettsieae	1278540	32.3994	0.0	chromosome	1	1278540	1290917	100.0	99.04122418	Pseudomonadota
GCA_000023005.1	NC_012634.1	Rickettsia africae ESF-5	Rickettsia africae ESF-5 plasmid pRAF, complete sequence	Pseudomonadota	Alphaproteobacteria	Rickettsiales	Rickettsiaceae	Rickettsieae	12377	33.4572	1.0578	ER	1	1278540	1290917	0.968057315	0.958775816	Pseudomonadota
GCA_000023025.1	NC_012997.1	Teredinibacter turnerae T7901	Teredinibacter turnerae T7901, complete sequence	Pseudomonadota	Gammaproteobacteria	Cellvibrionales	Cellvibrionaceae	Teredinibacter	5193164	50.8907	0.0	chromosome	0	5193164	5193164	100.0	100.0	Pseudomonadota
GCA_000023045.1	NC_012673.1	Exiguobacterium sp. AT1b	Exiguobacterium sp. AT1b, complete sequence	Bacillota	Bacilli	Bacillales	BacillalesFamilyXII.IncertaeSedis	Exiguobacterium	2999895	48.4626	0.0	chromosome	0	2999895	2999895	100.0	100.0	Bacillota
GCA_000023065.1	NC_012691.1	Tolumonas auensis DSM 9187	Tolumonas auensis DSM 9187, complete sequence	Pseudomonadota	Gammaproteobacteria	Aeromonadales	Aeromonadaceae	Tolumonas	3471292	49.027	0.0	chromosome	0	3471292	3471292	100.0	100.0	Pseudomonadota
GCA_000023085.1	NC_012984.1	Lactiplantibacillus plantarum JDM1	Lactiplantibacillus plantarum JDM1, complete sequence	Bacillota	Bacilli	Lactobacillales	Lactobacillaceae	Lactiplantibacillus	3197759	44.6609	0.0	chromosome	0	3197759	3197759	100.0	100.0	Bacillota
GCA_000023105.1	NC_012669.1	Beutenbergia cavernae DSM 12333	Beutenbergia cavernae DSM 12333, complete sequence	Actinomycetota	Actinomycetes	Micrococcales	Beutenbergiaceae	Beutenbergia	4669183	73.1166	0.0	chromosome	0	4669183	4669183	100.0	100.0	Actinomycetota
GCA_000023125.1	NC_013037.1	Dyadobacter fermentans DSM 18053	Dyadobacter fermentans DSM 18053, complete sequence	Bacteroidota	Cytophagia	Cytophagales	Spirosomataceae	Dyadobacter	6967790	51.545	0.0	chromosome	0	6967790	6967790	100.0	100.0	Bacteroidota
GCA_000023145.1	NC_012704.1	Corynebacterium kroppenstedtii DSM 44385	Corynebacterium kroppenstedtii DSM 44385, complete sequence	Actinomycetota	Actinomycetes	Mycobacteriales	Corynebacteriaceae	Corynebacterium	2446804	57.4599	0.0	chromosome	0	2446804	2446804	100.0	100.0	Actinomycetota
GCA_000023165.1	NZ_CP001621.1	Mycoplasma mycoides subsp. capri str. GM12	Mycoplasma mycoides subsp. capri str. GM12 chromosome clone tetM-lacZ, complete genome	Mycoplasmatota	Mollicutes	Mycoplasmatales	Mycoplasmataceae	Mycoplasma	1089202	23.9237	0.0	chromosome	0	1089202	1089202	100.0	100.0	Others
GCA_000023205.1	NC_012803.1	Micrococcus luteus NCTC 2665	Micrococcus luteus NCTC 2665, complete sequence	Actinomycetota	Actinomycetes	Micrococcales	Micrococcaceae	Micrococcus	2501097	72.9952	0.0	chromosome	0	2501097	2501097	100.0	100.0	Actinomycetota
GCA_000023225.1	NC_013173.1	Desulfomicrobium baculatum DSM 4028	Desulfomicrobium baculatum DSM 4028, complete sequence	Thermodesulfobacteriota	Desulfovibrionia	Desulfovibrionales	Desulfomicrobiaceae	Desulfomicrobium	3942657	58.647	0.0	chromosome	0	3942657	3942657	100.0	100.0	Others
GCA_000023245.1	NC_013093.1	Actinosynnema mirum DSM 43827	Actinosynnema mirum DSM 43827, complete sequence	Actinomycetota	Actinomycetes	Pseudonocardiales	Pseudonocardiaceae	Actinosynnema	8248144	73.7089	0.0	chromosome	0	8248144	8248144	100.0	100.0	Actinomycetota
GCA_000023265.1	NC_013124.1	Acidimicrobium ferrooxidans DSM 10331	Acidimicrobium ferrooxidans DSM 10331, complete sequence	Actinomycetota	Acidimicrobiia	Acidimicrobiales	Acidimicrobiaceae	Acidimicrobium	2158157	68.2893	0.0	chromosome	0	2158157	2158157	100.0	100.0	Actinomycetota
GCA_000023285.1	NC_013162.1	Capnocytophaga ochracea DSM 7271	Capnocytophaga ochracea DSM 7271, complete sequence	Bacteroidota	Flavobacteriia	Flavobacteriales	Flavobacteriaceae	Capnocytophaga	2612925	39.588	0.0	chromosome	0	2612925	2612925	100.0	100.0	Bacteroidota
GCA_000023305.1	NC_017453.1	Francisella tularensis subsp. tularensis NE061598	Francisella tularensis subsp. tularensis NE061598, complete sequence	Pseudomonadota	Gammaproteobacteria	Thiotrichales	Francisellaceae	Francisella	1892681	32.26	0.0	chromosome	0	1892681	1892681	100.0	100.0	Pseudomonadota
GCA_000023325.1	NC_012785.1	Kosmotoga olearia TBF 19.5.1	Kosmotoga olearia TBF 19.5.1, complete sequence	Thermotogota	Thermotogae	Kosmotogales	Kosmotogaceae	Kosmotoga	2302126	41.546	0.0	chromosome	0	2302126	2302126	100.0	100.0	Others
GCA_000023365.1	NC_017625.1	Escherichia coli DH1	Escherichia coli DH1, complete sequence	Pseudomonadota	Gammaproteobacteria	Enterobacterales	Enterobacteriaceae	Escherichia	4630707	50.8099	0.0	chromosome	0	4630707	4630707	100.0	100.0	Pseudomonadota
GCA_000023445.1	NC_012881.1	Maridesulfovibrio salexigens DSM 2638	Maridesulfovibrio salexigens DSM 2638, complete sequence	Thermodesulfobacteriota	Desulfovibrionia	Desulfovibrionales	Desulfovibrionaceae	Maridesulfovibrio	4289847	47.0928	0.0	chromosome	0	4289847	4289847	100.0	100.0	Others
GCA_000023465.1	NC_014041.1	Zunongwangia profunda SM-A87	Zunongwangia profunda SM-A87, complete sequence	Bacteroidota	Flavobacteriia	Flavobacteriales	Flavobacteriaceae	Zunongwangia	5128187	36.2185	0.0	chromosome	0	5128187	5128187	100.0	100.0	Bacteroidota
GCA_000023545.1	NC_012880.1	Musicola paradisiaca Ech703	Musicola paradisiaca Ech703, complete sequence	Pseudomonadota	Gammaproteobacteria	Enterobacterales	Pectobacteriaceae	Musicola	4679450	55.0151	0.0	chromosome	0	4679450	4679450	100.0	100.0	Pseudomonadota
GCA_000023565.1	NC_012912.1	Dickeya chrysanthemi Ech1591	Dickeya chrysanthemi Ech1591, complete sequence	Pseudomonadota	Gammaproteobacteria	Enterobacterales	Pectobacteriaceae	Dickeya	4813854	54.5173	0.0	chromosome	0	4813854	4813854	100.0	100.0	Pseudomonadota
GCA_000023585.1	NC_012914.1	Paenibacillus sp. JDR-2	Paenibacillus sp. JDR-2, complete sequence	Bacillota	Bacilli	Bacillales	Paenibacillaceae	Paenibacillus	7184930	50.2781	0.0	chromosome	0	7184930	7184930	100.0	100.0	Bacillota
GCA_000023605.1	NC_012917.1	Pectobacterium carotovorum subsp. carotovorum PC1	Pectobacterium carotovorum subsp. carotovorum PC1, complete sequence	Pseudomonadota	Gammaproteobacteria	Enterobacterales	Pectobacteriaceae	Pectobacterium	4862913	51.9318	0.0	chromosome	0	4862913	4862913	100.0	100.0	Pseudomonadota
GCA_000023625.1	NC_012943.1	Mycobacterium tuberculosis KZN 1435	Mycobacterium tuberculosis KZN 1435, complete sequence	Actinomycetota	Actinomycetes	Mycobacteriales	Mycobacteriaceae	Mycobacterium	4398250	65.6142	0.0	chromosome	0	4398250	4398250	100.0	100.0	Actinomycetota
GCA_000023665.1	NC_012947.1	Escherichia coli 'BL21-Gold(DE3)pLysS AG'	Escherichia coli 'BL21-Gold(DE3)pLysS AG', complete sequence	Pseudomonadota	Gammaproteobacteria	Enterobacterales	Enterobacteriaceae	Escherichia	4570938	50.8405	0.0	chromosome	0	4570938	4570938	100.0	100.0	Pseudomonadota
GCA_000023685.1	NZ_CP001668.1	Mycoplasma mycoides subsp. capri str. GM12	Mycoplasma mycoides subsp. capri str. GM12 chromosome clone deltatypeIIIres, complete genome	Mycoplasmatota	Mollicutes	Mycoplasmatales	Mycoplasmataceae	Mycoplasma	1084586	23.923	0.0	chromosome	0	1084586	1084586	100.0	100.0	Others
GCA_000023705.1	NC_012968.1	Methylotenera mobilis JLW8	Methylotenera mobilis JLW8, complete sequence	Pseudomonadota	Betaproteobacteria	Nitrosomonadales	Methylophilaceae	Methylotenera	2547570	45.5102	0.0	chromosome	0	2547570	2547570	100.0	100.0	Pseudomonadota
GCA_000023745.1	NC_012970.1	Methylovorus glucosotrophus SIP3-4	Methylovorus glucosotrophus SIP3-4 plasmid pMsip01, complete sequence	Pseudomonadota	Betaproteobacteria	Nitrosomonadales	Methylophilaceae	Methylovorus	76680	45.7121	-9.1483	ER	2	2995511	3082007	2.559830359	2.487989158	Pseudomonadota
GCA_000023745.1	NC_012969.1	Methylovorus glucosotrophus SIP3-4	Methylovorus glucosotrophus SIP3-4, complete sequence	Pseudomonadota	Betaproteobacteria	Nitrosomonadales	Methylophilaceae	Methylovorus	2995511	54.8604	0.0	chromosome	2	2995511	3082007	100.0	97.19351708	Pseudomonadota
GCA_000023745.1	NC_012972.1	Methylovorus glucosotrophus SIP3-4	Methylovorus glucosotrophus SIP3-4 plasmid pMsip02, complete sequence	Pseudomonadota	Betaproteobacteria	Nitrosomonadales	Methylophilaceae	Methylovorus	9816	47.4022	-7.4582	ER	2	2995511	3082007	0.327690334	0.318493761	Pseudomonadota
GCA_000023765.2	NC_012985.3	Candidatus Liberibacter asiaticus str. psy62	Candidatus Liberibacter asiaticus str. psy62, complete sequence	Pseudomonadota	Alphaproteobacteria	Hyphomicrobiales	Rhizobiaceae	Liberibacter	1227328	36.4686	0.0	chromosome	0	1227328	1227328	100.0	100.0	Pseudomonadota
GCA_000023785.1	NC_012983.1	Hirschia baltica ATCC 49814	Hirschia baltica ATCC 49814 plasmid pHbal01, complete sequence	Pseudomonadota	Alphaproteobacteria	Hyphomonadales	Hyphomonadaceae	Hirschia	84492	43.5402	-1.6899	ER	1	3455622	3540114	2.445059095	2.386702801	Pseudomonadota
GCA_000023785.1	NC_012982.1	Hirschia baltica ATCC 49814	Hirschia baltica ATCC 49814, complete sequence	Pseudomonadota	Alphaproteobacteria	Hyphomonadales	Hyphomonadaceae	Hirschia	3455622	45.2301	0.0	chromosome	1	3455622	3540114	100.0	97.6132972	Pseudomonadota
GCA_000023805.1	NC_017354.1	Helicobacter pylori 52	Helicobacter pylori 52, complete sequence	Campylobacterota	Epsilonproteobacteria	Campylobacterales	Helicobacteraceae	Helicobacter	1568826	38.9409	0.0	chromosome	0	1568826	1568826	100.0	100.0	Others
GCA_000023825.1	NC_013061.1	Pedobacter heparinus DSM 2366	Pedobacter heparinus DSM 2366, complete sequence	Bacteroidota	Sphingobacteriia	Sphingobacteriales	Sphingobacteriaceae	Pedobacter	5167383	42.0489	0.0	chromosome	0	5167383	5167383	100.0	100.0	Bacteroidota
GCA_000023845.1	NC_013170.1	Cryptobacterium curtum DSM 15641	Cryptobacterium curtum DSM 15641, complete sequence	Actinomycetota	Coriobacteriia	Eggerthellales	Eggerthellaceae	Cryptobacterium	1617804	50.9115	0.0	chromosome	0	1617804	1617804	100.0	100.0	Actinomycetota
GCA_000023865.1	NC_013159.1	Saccharomonospora viridis DSM 43017	Saccharomonospora viridis DSM 43017, complete sequence	Actinomycetota	Actinomycetes	Pseudonocardiales	Pseudonocardiaceae	Saccharomonospora	4308349	67.3151	0.0	chromosome	0	4308349	4308349	100.0	100.0	Actinomycetota
GCA_000023885.1	NC_013165.1	Slackia heliotrinireducens DSM 20476	Slackia heliotrinireducens DSM 20476, complete sequence	Actinomycetota	Coriobacteriia	Eggerthellales	Eggerthellaceae	Slackia	3165038	60.2116	0.0	chromosome	0	3165038	3165038	100.0	100.0	Actinomycetota
GCA_000023905.1	NC_013192.1	Leptotrichia buccalis C-1013-b	Leptotrichia buccalis C-1013-b, complete sequence	Fusobacteriota	Fusobacteriia	Fusobacteriales	Leptotrichiaceae	Leptotrichia	2465610	29.6457	0.0	chromosome	0	2465610	2465610	100.0	100.0	Others
GCA_000023925.1	NC_013169.1	Kytococcus sedentarius DSM 20547	Kytococcus sedentarius DSM 20547, complete sequence	Actinomycetota	Actinomycetes	Micrococcales	Kytococcaceae	Kytococcus	2785024	71.6275	0.0	chromosome	0	2785024	2785024	100.0	100.0	Actinomycetota
GCA_000024005.1	NC_013132.1	Chitinophaga pinensis DSM 2588	Chitinophaga pinensis DSM 2588, complete sequence	Bacteroidota	Chitinophagia	Chitinophagales	Chitinophagaceae	Chitinophaga	9127347	45.2271	0.0	chromosome	0	9127347	9127347	100.0	100.0	Bacteroidota
GCA_000024025.1	NC_013131.1	Catenulispora acidiphila DSM 44928	Catenulispora acidiphila DSM 44928, complete sequence	Actinomycetota	Actinomycetes	Catenulisporales	Catenulisporaceae	Catenulispora	10467782	69.7671	0.0	chromosome	0	10467782	10467782	100.0	100.0	Actinomycetota
GCA_000024065.1	NC_013174.1	Jonesia denitrificans DSM 20603	Jonesia denitrificans DSM 20603, complete sequence	Actinomycetota	Actinomycetes	Micrococcales	Jonesiaceae	Jonesia	2749646	58.4167	0.0	chromosome	0	2749646	2749646	100.0	100.0	Actinomycetota
GCA_000024085.1	NC_013166.1	Kangiella koreensis DSM 16069	Kangiella koreensis DSM 16069, complete sequence	Pseudomonadota	Gammaproteobacteria	Kangiellales	Kangiellaceae	Kangiella	2852073	43.6871	0.0	chromosome	0	2852073	2852073	100.0	100.0	Pseudomonadota
GCA_000024105.1	NC_013164.1	Anaerococcus prevotii DSM 20548	Anaerococcus prevotii DSM 20548 plasmid pAPRE01, complete sequence	Bacillota	Tissierellia	Tissierellales	Peptoniphilaceae	Anaerococcus	115566	28.6347	-7.4341	ER	1	1883067	1998633	6.137115674	5.782252169	Bacillota
GCA_000024105.1	NC_013171.1	Anaerococcus prevotii DSM 20548	Anaerococcus prevotii DSM 20548, complete sequence	Bacillota	Tissierellia	Tissierellales	Peptoniphilaceae	Anaerococcus	1883067	36.0688	0.0	chromosome	1	1883067	1998633	100.0	94.21774783	Bacillota
GCA_000024125.1	NC_013222.1	Robiginitalea biformata HTCC2501	Robiginitalea biformata HTCC2501, complete sequence	Bacteroidota	Flavobacteriia	Flavobacteriales	Flavobacteriaceae	Robiginitalea	3530383	55.2933	0.0	chromosome	0	3530383	3530383	100.0	100.0	Bacteroidota
GCA_000024145.1	NC_017285.1	Chlamydia pneumoniae LPCoLN	Chlamydia pneumoniae LPCoLN, complete sequence	Chlamydiota	Chlamydiia	Chlamydiales	Chlamydiaceae	Chlamydia/Chlamydophila group	1241020	40.5499	0.0	chromosome	1	1241020	1248550	100.0	99.3969004	Others
GCA_000024145.1	NC_017286.1	Chlamydia pneumoniae LPCoLN	Chlamydia pneumoniae LPCoLN plasmid unnamed, complete sequence	Chlamydiota	Chlamydiia	Chlamydiales	Chlamydiaceae	Chlamydia/Chlamydophila group	7530	33.0279	-7.522	ER	1	1241020	1248550	0.606758956	0.603099596	Others
GCA_000024205.1	NC_013216.1	Desulfofarcimen acetoxidans DSM 771	Desulfofarcimen acetoxidans DSM 771, complete sequence	Bacillota	Clostridia	Eubacteriales	Peptococcaceae	Desulfofarcimen	4545624	41.5548	0.0	chromosome	0	4545624	4545624	100.0	100.0	Bacillota
GCA_000024225.1	NC_013203.1	Lancefieldella parvula DSM 20469	Lancefieldella parvula DSM 20469, complete sequence	Actinomycetota	Coriobacteriia	Coriobacteriales	Atopobiaceae	Lancefieldella	1543805	45.6866	0.0	chromosome	0	1543805	1543805	100.0	100.0	Actinomycetota
GCA_000024245.1	NC_013358.1	Zymomonas mobilis subsp. mobilis NCIMB 11163	Zymomonas mobilis subsp. mobilis NCIMB 11163 plasmid pZA1003, complete sequence	Pseudomonadota	Alphaproteobacteria	Sphingomonadales	Zymomonadaceae	Zymomonas	4551	36.3656	-10.4633	ER	3	2124771	2223520	0.214187788	0.20467547	Pseudomonadota
GCA_000024245.1	NC_013355.1	Zymomonas mobilis subsp. mobilis NCIMB 11163	Zymomonas mobilis subsp. mobilis NCIMB 11163, complete sequence	Pseudomonadota	Alphaproteobacteria	Sphingomonadales	Zymomonadaceae	Zymomonas	2124771	46.8289	0.0	chromosome	3	2124771	2223520	100.0	95.55888861	Pseudomonadota
GCA_000024245.1	NC_013357.1	Zymomonas mobilis subsp. mobilis NCIMB 11163	Zymomonas mobilis subsp. mobilis NCIMB 11163 plasmid pZA1002, complete sequence	Pseudomonadota	Alphaproteobacteria	Sphingomonadales	Zymomonadaceae	Zymomonas	40818	43.7969	-3.032	ER	3	2124771	2223520	1.921054081	1.835737929	Pseudomonadota
GCA_000024245.1	NC_013356.1	Zymomonas mobilis subsp. mobilis NCIMB 11163	Zymomonas mobilis subsp. mobilis NCIMB 11163 plasmid pZA1001, complete sequence	Pseudomonadota	Alphaproteobacteria	Sphingomonadales	Zymomonadaceae	Zymomonas	53380	42.3211	-4.5078	ER	3	2124771	2223520	2.512270734	2.400697992	Pseudomonadota
GCA_000024265.1	NC_013204.1	Eggerthella lenta DSM 2243	Eggerthella lenta DSM 2243, complete sequence	Actinomycetota	Coriobacteriia	Eggerthellales	Eggerthellaceae	Eggerthella	3632260	64.2046	0.0	chromosome	0	3632260	3632260	100.0	100.0	Actinomycetota
GCA_000024285.1	NC_013207.1	Alicyclobacillus acidocaldarius subsp. acidocaldarius DSM 446	Alicyclobacillus acidocaldarius subsp. acidocaldarius DSM 446 plasmid pAACI02, complete sequence	Bacillota	Bacilli	Bacillales	Alicyclobacillaceae	Alicyclobacillus	87298	55.424	-6.9106	ER	3	3018755	3205686	2.891854423	2.723223672	Bacillota
GCA_000024285.1	NC_013205.1	Alicyclobacillus acidocaldarius subsp. acidocaldarius DSM 446	Alicyclobacillus acidocaldarius subsp. acidocaldarius DSM 446, complete sequence	Bacillota	Bacilli	Bacillales	Alicyclobacillaceae	Alicyclobacillus	3018755	62.3346	0.0	chromosome	3	3018755	3205686	100.0	94.16876762	Bacillota
GCA_000024285.1	NC_013206.1	Alicyclobacillus acidocaldarius subsp. acidocaldarius DSM 446	Alicyclobacillus acidocaldarius subsp. acidocaldarius DSM 446 plasmid pAACI01, complete sequence	Bacillota	Bacilli	Bacillales	Alicyclobacillaceae	Alicyclobacillus	91726	54.1351	-8.1995	ER	3	3018755	3205686	3.03853741	2.861353233	Bacillota
GCA_000024285.1	NC_013208.1	Alicyclobacillus acidocaldarius subsp. acidocaldarius DSM 446	Alicyclobacillus acidocaldarius subsp. acidocaldarius DSM 446 plasmid pAACI03, complete sequence	Bacillota	Bacilli	Bacillales	Alicyclobacillaceae	Alicyclobacillus	7907	54.3443	-7.9903	ER	3	3018755	3205686	0.261929173	0.246655474	Bacillota
GCA_000024325.1	NC_013224.1	Desulfohalobium retbaense DSM 5692	Desulfohalobium retbaense DSM 5692 plasmid pDRET01, complete sequence	Thermodesulfobacteriota	Desulfovibrionia	Desulfovibrionales	Desulfohalobiaceae	Desulfohalobium	45263	44.089	-13.4511	ER	1	2864304	2909567	1.580244276	1.555661031	Others
GCA_000024325.1	NC_013223.1	Desulfohalobium retbaense DSM 5692	Desulfohalobium retbaense DSM 5692, complete sequence	Thermodesulfobacteriota	Desulfovibrionia	Desulfovibrionales	Desulfohalobiaceae	Desulfohalobium	2864304	57.5401	0.0	chromosome	1	2864304	2909567	100.0	98.44433897	Others
GCA_000024345.1	NC_013729.1	Kribbella flavida DSM 17836	Kribbella flavida DSM 17836, complete sequence	Actinomycetota	Actinomycetes	Propionibacteriales	Kribbellaceae	Kribbella	7579488	70.5679	0.0	chromosome	0	7579488	7579488	100.0	100.0	Actinomycetota
GCA_000024365.1	NC_013235.1	Nakamurella multipartita DSM 44233	Nakamurella multipartita DSM 44233, complete sequence	Actinomycetota	Actinomycetes	Nakamurellales	Nakamurellaceae	Nakamurella	6060298	70.9165	0.0	chromosome	0	6060298	6060298	100.0	100.0	Actinomycetota
GCA_000024385.1	NC_013510.1	Thermomonospora curvata DSM 43183	Thermomonospora curvata DSM 43183, complete sequence	Actinomycetota	Actinomycetes	Streptosporangiales	Thermomonosporaceae	Thermomonospora	5639016	71.642	0.0	chromosome	0	5639016	5639016	100.0	100.0	Actinomycetota
GCA_000024405.1	NC_013519.1	Sebaldella termitidis ATCC 33386	Sebaldella termitidis ATCC 33386 plasmid pSTERM02, complete sequence	Fusobacteriota	Fusobacteriia	Fusobacteriales	Leptotrichiaceae	Sebaldella	13648	29.3816	-4.07	ER	2	4418842	4486650	0.308859199	0.304191323	Others
GCA_000024405.1	NC_013518.1	Sebaldella termitidis ATCC 33386	Sebaldella termitidis ATCC 33386 plasmid pSTERM01, complete sequence	Fusobacteriota	Fusobacteriia	Fusobacteriales	Leptotrichiaceae	Sebaldella	54160	28.1887	-5.2629	ER	2	4418842	4486650	1.225660478	1.207136728	Others
GCA_000024405.1	NC_013517.1	Sebaldella termitidis ATCC 33386	Sebaldella termitidis ATCC 33386, complete sequence	Fusobacteriota	Fusobacteriia	Fusobacteriales	Leptotrichiaceae	Sebaldella	4418842	33.4516	0.0	chromosome	2	4418842	4486650	100.0	98.48867195	Others
GCA_000024425.1	NC_013946.1	Meiothermus ruber DSM 1279	Meiothermus ruber DSM 1279, complete sequence	Deinococcota	Deinococci	Thermales	Thermaceae	Meiothermus	3097457	63.3844	0.0	chromosome	0	3097457	3097457	100.0	100.0	Others
GCA_000024445.1	NC_013714.1	Bifidobacterium dentium Bd1	Bifidobacterium dentium Bd1, complete sequence	Actinomycetota	Actinomycetes	Bifidobacteriales	Bifidobacteriaceae	Bifidobacterium	2636367	58.5367	0.0	chromosome	0	2636367	2636367	100.0	100.0	Actinomycetota
GCA_000024465.1	NC_014010.1	Candidatus Puniceispirillum marinum IMCC1322	Candidatus Puniceispirillum marinum IMCC1322, complete sequence	Pseudomonadota	Alphaproteobacteria	Candidatus Puniceispirillales	Candidatus Puniceispirillaceae	Candidatus Puniceispirillum	2753527	48.8537	0.0	chromosome	0	2753527	2753527	100.0	100.0	Pseudomonadota
GCA_000024505.1	NC_013532.1	Anaplasma centrale str. Israel	Anaplasma centrale str. Israel, complete sequence	Pseudomonadota	Alphaproteobacteria	Rickettsiales	Anaplasmataceae	Anaplasma	1206806	49.9849	0.0	chromosome	0	1206806	1206806	100.0	100.0	Pseudomonadota
GCA_000024545.1	NC_013947.1	Stackebrandtia nassauensis DSM 44728	Stackebrandtia nassauensis DSM 44728, complete sequence	Actinomycetota	Actinomycetes	Glycomycetales	Glycomycetaceae	Stackebrandtia	6841557	68.1339	0.0	chromosome	0	6841557	6841557	100.0	100.0	Actinomycetota
GCA_000024565.1	NC_013516.1	Streptobacillus moniliformis DSM 12112	Streptobacillus moniliformis DSM 12112 plasmid pSMON01, complete sequence	Fusobacteriota	Fusobacteriia	Fusobacteriales	Leptotrichiaceae	Streptobacillus	10702	20.8653	-5.4493	ER	1	1662578	1673280	0.643699123	0.639582138	Others
GCA_000024565.1	NC_013515.1	Streptobacillus moniliformis DSM 12112	Streptobacillus moniliformis DSM 12112, complete sequence	Fusobacteriota	Fusobacteriia	Fusobacteriales	Leptotrichiaceae	Streptobacillus	1662578	26.3146	0.0	chromosome	1	1662578	1673280	100.0	99.36041786	Others
GCA_000024585.1	NC_013452.1	Staphylococcus aureus subsp. aureus ED98	Staphylococcus aureus subsp. aureus ED98 plasmid pT181, complete sequence	Bacillota	Bacilli	Bacillales	Staphylococcaceae	Staphylococcus	4440	30.0676	-2.77	ER	3	2824404	2847542	0.157201307	0.155923951	Bacillota
GCA_000024585.1	NC_013450.1	Staphylococcus aureus subsp. aureus ED98	Staphylococcus aureus subsp. aureus ED98, complete sequence	Bacillota	Bacilli	Bacillales	Staphylococcaceae	Staphylococcus	2824404	32.8376	0.0	chromosome	3	2824404	2847542	100.0	99.18743955	Bacillota
GCA_000024585.1	NC_013451.1	Staphylococcus aureus subsp. aureus ED98	Staphylococcus aureus subsp. aureus ED98 plasmid pAVY, complete sequence	Bacillota	Bacilli	Bacillales	Staphylococcaceae	Staphylococcus	1442	35.5756	2.738	ER	3	2824404	2847542	0.051055019	0.050640166	Bacillota
GCA_000024585.1	NC_013453.1	Staphylococcus aureus subsp. aureus ED98	Staphylococcus aureus subsp. aureus ED98 plasmid pAVX, complete sequence	Bacillota	Bacilli	Bacillales	Staphylococcaceae	Staphylococcus	17256	28.958	-3.8796	ER	3	2824404	2847542	0.610960755	0.605996329	Bacillota
GCA_000024605.1	NC_013385.1	Ammonifex degensii KC4	Ammonifex degensii KC4, complete sequence	Bacillota	Clostridia	Thermoanaerobacterales	Thermoanaerobacteraceae	Ammonifex	2129237	59.4484	0.0	chromosome	1	2129237	2157067	100.0	98.70982218	Bacillota
GCA_000024605.1	NC_013386.1	Ammonifex degensii KC4	Ammonifex degensii KC4 plasmid pADEG01, complete sequence	Bacillota	Clostridia	Thermoanaerobacterales	Thermoanaerobacteraceae	Ammonifex	27830	60.7438	1.2954	ER	1	2129237	2157067	1.307040973	1.29017782	Bacillota
GCA_000024645.1	NC_013421.1	Pectobacterium parmentieri WPP163	Pectobacterium parmentieri WPP163, complete sequence	Pseudomonadota	Gammaproteobacteria	Enterobacterales	Pectobacteriaceae	Pectobacterium	5063892	50.4774	0.0	chromosome	0	5063892	5063892	100.0	100.0	Pseudomonadota
GCA_000024665.1	NC_013410.1	Fibrobacter succinogenes subsp. succinogenes S85	Fibrobacter succinogenes subsp. succinogenes S85, complete sequence	Fibrobacterota	Fibrobacteria	Fibrobacterales	Fibrobacteraceae	Fibrobacter	3842635	48.0518	0.0	chromosome	0	3842635	3842635	100.0	100.0	Others
GCA_000024685.1	NC_013406.1	Paenibacillus sp. Y412MC10	Paenibacillus sp. Y412MC10, complete sequence	Bacillota	Bacilli	Bacillales	Paenibacillaceae	Paenibacillus	7121665	51.2395	0.0	chromosome	0	7121665	7121665	100.0	100.0	Bacillota
GCA_000024725.1	NC_013958.1	Nitrosococcus halophilus Nc 4	Nitrosococcus halophilus Nc 4 plasmid pNHAL01, complete sequence	Pseudomonadota	Gammaproteobacteria	Chromatiales	Chromatiaceae	Nitrosococcus	65833	52.9613	1.3773	ER	1	4079427	4145260	1.613780563	1.588151286	Pseudomonadota
GCA_000024725.1	NC_013960.1	Nitrosococcus halophilus Nc 4	Nitrosococcus halophilus Nc 4, complete sequence	Pseudomonadota	Gammaproteobacteria	Chromatiales	Chromatiaceae	Nitrosococcus	4079427	51.584	0.0	chromosome	1	4079427	4145260	100.0	98.41184871	Pseudomonadota
GCA_000024765.1	NC_013422.1	Halothiobacillus neapolitanus c2	Halothiobacillus neapolitanus c2, complete sequence	Pseudomonadota	Gammaproteobacteria	Chromatiales	Halothiobacillaceae	Halothiobacillus	2582886	54.7136	0.0	chromosome	0	2582886	2582886	100.0	100.0	Pseudomonadota
GCA_000024785.1	NC_013441.1	Gordonia bronchialis DSM 43247	Gordonia bronchialis DSM 43247, complete sequence	Actinomycetota	Actinomycetes	Mycobacteriales	Gordoniaceae	Gordonia	5208602	67.0724	0.0	chromosome	1	5208602	5290012	100.0	98.46106209	Actinomycetota
GCA_000024785.1	NC_013442.1	Gordonia bronchialis DSM 43247	Gordonia bronchialis DSM 43247 plasmid pGBRO01, complete sequence	Actinomycetota	Actinomycetes	Mycobacteriales	Gordoniaceae	Gordonia	81410	65.132	-1.9404	ER	1	5208602	5290012	1.562991375	1.538937908	Actinomycetota
GCA_000024805.1	NC_013440.1	Haliangium ochraceum DSM 14365	Haliangium ochraceum DSM 14365, complete sequence	Myxococcota	Polyangia	Haliangiales	Kofleriaceae	Haliangium	9446314	69.4834	0.0	chromosome	0	9446314	9446314	100.0	100.0	Others
GCA_000024825.1	NC_013457.1	Vibrio antiquarius	Vibrio antiquarius chromosome 2, complete sequence	Pseudomonadota	Gammaproteobacteria	Vibrionales	Vibrionaceae	Vibrio	1829445	44.9477	0.0689	ER	1	3259580	5089025	56.12517564	35.94883106	Pseudomonadota
[truncated: 96,349 more rows]
