# Supplementary material for: Large extrachromosomal replicons are widespread across bacterial lineages and show coordinated replication termination and spatial coupling with the chromosome
Source: Nat Commun. 2026 May 2;17:5962. doi: 10.1038/s41467-026-72671-7 (PMC13342612; doi:10.1038/s41467-026-72671-7)
Supplement: Supplementary file 4 — Supplementary Data 2 [file 41467_2026_72671_MOESM4_ESM.xlsx]

## Sheet: Supplementary Data 2a
Chromosomes and large Ers analyzed in this study, their RefSeq accesion numbers, replication system types.
Strain	Replicon	RefSeq	Replication type1	Comments
Allorhizobium vitis S4	chromosome 1	NC_011989.1	DnaA (chromosomal)	Based on the MFA results, large inversions were introduced in the chromosomes 1 of B. antrophi and P. denitrificans, and a translocation was introduced between A. vitis chromosome 2 and chromosome 1. The localizations given in this table correspond to the new chromosome sequences, which are enclosed to this paper in the Supplementary Data 19.
Allorhizobium vitis S4	chromosome 2	NC_011988.1	RepABC	Based on the MFA results, large inversions were introduced in the chromosomes 1 of B. antrophi and P. denitrificans, and a translocation was introduced between A. vitis chromosome 2 and chromosome 1. The localizations given in this table correspond to the new chromosome sequences, which are enclosed to this paper in the Supplementary Data 19.
Allorhizobium vitis S4	pAtS4e	NC_011981.1	RepABC
Brucella antrophi ATCC 49188	chromosome 1	NC_009667.1	DnaA (chromosomal)	Based on the MFA results, large inversions were introduced in the chromosomes 1 of B. antrophi and P. denitrificans, and a translocation was introduced between A. vitis chromosome 2 and chromosome 1. The localizations given in this table correspond to the new chromosome sequences, which are enclosed to this paper in the Supplementary Data 19.
Brucella antrophi ATCC 49188	chromosome 2	NC_009668.1	RepABC
Burkholderia cenocepacia J2315	chromosome 1	NC_011000.1	DnaA (chromosomal)
Burkholderia cenocepacia J2315	chromosome 2	NC_011001.1
Burkholderia cenocepacia J2315	chromosome 3	NC_011002.1
Burkholderia cepacia ATCC 25416	chromosome 1	CP012981.1	DnaA (chromosomal)
Burkholderia cepacia ATCC 25416	chromosome 2	CP012982.1
Burkholderia cepacia ATCC 25416	chromosome 3	CP012983.1
Cereibacter sphaeroides 2.4.1	chromosome 1	NZ_CP030271.1	DnaA (chromosomal)
Cereibacter sphaeroides 2.4.1	chromosome 2	NZ_CP030272.1	RepB
Cupriavidus necator N-1	chromosome 1	NC_015726.1	DnaA (chromosomal)
Cupriavidus necator N-1	chromosome 2	NC_015723.1
Cupriavidus necator N-1	pBB1	NC_015727.1
Deinococcus radiodurans R1	chromosome 1	CP038663.1	DnaA (chromosomal)
Deinococcus radiodurans R1	chromosome 2	CP038664.1
Leptospira biflexa serovar Patoc strain 'Patoc 1 (Paris)'	chromosome 1	NC_010602.1	DnaA (chromosomal)
Leptospira biflexa serovar Patoc strain 'Patoc 1 (Paris)'	chromosome 2	NC_010843.1
Paracoccus aminophilus JCM 7686	chromosome	NC_022041.1	DnaA (chromosomal)
Paracoccus aminophilus JCM 7686	pAMI4	NC_022049.1	RepABC
Paracoccus aminovorans JCM 7685	chromosome	NZ_LN832559.1	DnaA (chromosomal)
Paracoccus aminovorans JCM 7685	pAMV3	NZ_LN832562.1	DnaA-like
Paracoccus denitrificans PD 1222	chromosome 1	NC_008686.1	DnaA (chromosomal)	Based on the MFA results, large inversions were introduced in the chromosomes 1 of B. antrophi and P. denitrificans, and a translocation was introduced between A. vitis chromosome 2 and chromosome 1. The localizations given in this table correspond to the new chromosome sequences, which are enclosed to this paper in the Supplementary Data 12.
Paracoccus denitrificans PD 1222	chromosome 2	NC_008687.1	DnaA-like
Paracoccus denitrificans PD 1222	plasmid 1	NC_008688.1	RepB
Pseudoalteromonas translucida TAC 125	chromosome 1	NC_007481.1	DnaA (chromosomal)
Pseudoalteromonas translucida TAC 125	chromosome 2	NC_007482.1
Sinorhizobium meliloti 1021	chromosome	NC_020528.1	DnaA (chromosomal)
Sinorhizobium meliloti 1021	pSymB	NC_020560.1	RepABC
Sinorhizobium meliloti 1021	pSymA	NC_020527.1	RepABC
1 Determined for all strains of Alphaproteobacteria, for all the blank cells replication systems are specific for these replicons (e.g. chromosomes 2 and chromosomes 3 in Burkholderia or chromosomes 2 in Leptospira)

## Sheet: Supplementary Data 2b 
ori regions of the replicons tested by MFA and/or Hi-C in this study.1
Strain	Replicon	Comments on ori localization	Relicon size	ori START	ori END	ori LENGTH	ori MIDPOINT	ori sequence
Allorhizobium vitis S4	chromosome 16	as in the DoriC database	3839961	3839764	202	399	2.5	GCCTTTCAAATTATAAAAAGAGAGATCTTTCTTTTTTCTATTTCTAAGAGTCTGTGAGTAGCAAGGGTTAAAGAGAATGCACAGATTAACGATGTTTTAAGGCGGGAAGGCCTGCGGTGGGGAGTGAACGATGGGGAATTTGGATAATTGTACCGACATATCATAAAAAGCCAATTATAATCAGAATGATAAGGTCAGCATAAAGAATAGCTCGGCCTGTGGATAGAGTGGGGATTTTGGCTGAACAGATAAAAAACGGCCACCTTATGCACAGGGCCTGTGAAAACCACGCTGAACGGGTTAGTGCTGTGGAAAAACCGGCTGATATCCCCAGGGCGAAACGCCGGGGGGAAAGTGAGGCTGATTTCTACAGGTCTATCAACAGCAGGGTCAGGATAGC
Allorhizobium vitis S4	chromosome 26	repABC replicon, ori probably in repC2	1169597	3579	4796	1217	4187.5	ATGGAACGAGCTGCAACAACGCCCTTTGGCGGCGGACGGATGTCTGGTCGCGTCCTAGCGCGACAAGCACGCATTGGCGAACGCCAAGCTGCTCTGCGGCAAAGCGAAGGCGCAAATTCTTCTGGTCGCGCTGACAAATGGCAATTGCTTCGCGCCTTAACCGAAGCGCGTGCTGTCTATGGTCTGGGTGACCGGACAATTTGCTTGCTTGAAGCGCTTGTCAGCTTCACCACCGAGCGCGAGCTGGATGGCCGGGAACCGGTTATTGTCTTTCCGTCCAACCGGGAATTGGCTTTTCGTGCAAGAGGAATGGCGCCAGCGACCATACGCAGGCACCTGGCCTGCCTTGTCGATGCAGGCATGATCTTTCGGCGTGATAGCGCCAATGGAAAGCGCTAT…
Allorhizobium vitis S4	pAtS4e	repABC replicon, ori probably in repC	631775	2470	3684	1214	3077	ATGGAGACTGGAAATGTAACGACGCCCTTCGGGCGGCGGGGTATGACGCTTGCGCTGGTGCGTCGGCAGGTCGCCACAAGCGACATTAAGCCGGGCAAACGTGCGGATAAATGGAAAATATTCAGGGATGCTTCAGCCGCAATGGACTTGCTTGGGATACAATCCAACAGTCTTGCGGTTCTCGATGCCTTATTGAGCTTTTATCCGGAGAATGAGCTGCGGCAGGATGCACAGCTTGTTGTTTTTCCCTCAAATGCTCAACTTGCTCTTCGGGCGCACGGTTTGGCCGGGGCGACTTTACGCCGGCATATTGCCGTGCTTGTCGATGCAGGCCTGATCGTTCGTAAAGATAGCGCCAATGGAAAACGCTACGCGCGTAAGGATAATGCCGGTCAAATC…
Brucella antrophi ATCC 49188	chromosome 16	not as in the DoriC database (difference in localization ~141 kb), confirmed by MFA in this study3	2887297	883808	884261	453	884034	AGTTTTGTTGCCCTCCTGTTGACGGCTGTGCGTAAAGGCCGAACGTCTTCCACAAGCCATGGCAGGCCGTGGGAAACTTGGCAAGTCATCCACAGCGGGCGAACATGTGGCGAGTGGTCATCAACATGTGTGGACAAGACTCATGAAAACGCGAAATCCCATCGTAATTCCCAGCTTTTCCACAAATCCTCATGAACTGCGTCAATTGGTAACCCTTTATATTAAAAGAGGGAATTGAGTTTTCATTGTATTTGGTCAGACTATCGGTGAATGATTGCACAGGATGACATGGCAAATTCGGAACTGTGGGGAAAACAGGGACAGACCTTAATCCCCGATTCCAACAGACTCTAAGAATCAAAAGATTCCTGAATCATCCTTTCTTTATGAGAGCCGGAC…
Brucella antrophi ATCC 49188	chromosome 2	repABC replicon, ori probably in repC	1895911	1890883	1892064	1181	1.89147e+06	TTAACGACTTTGTCCATTCAGGGCAGCCATAAGCATTGGTCTGATCGAGAACGAACCGTTGGCAGCCTTTTCCGTCAGAATTCGCAAATAGCCGCCAGCGGACTGGATTTGCTCATAGCGCTGCAGGATATAAGCGATCACGATCGATGTATTGTGAGTTCCCAGCGTTTTCTTTGCGAGATCATAGAGCTTTCCATCGATCCCGAGGAAAGAGCGTACTTTCTCTGCTGTATTGGCCAAATCCTGCCAATGTCGGATGGATGAAATCGCATAGGCCGTGATCTCGGGACAGGAACGGAGCACCATGTCGAGCGAAACCGTGGGTTCAAACGGAGCGCTGGTGATTTCATTGATGCGCTGATCGATAAATTCAGGCGTTGCCTTTTCAAAATGGGAATC…
Burkholderia cenocepacia J2315	chromosome 1	not as in the DoriC database (difference in localization ~48 kb), but as proposed by Du et al. (2016, PLOS Genetics), confirmed by MFA in this study4	3870082	3869841	430	671	94.5	CCGGTCGCACGCCTACGTCACAGTTTCCCGATTTTTCCGCGCAAGGTTATCCACGCGATGCTGTGGATAACCGCGCGGAATCCGCGCGCACTTCGTGTGCAATCACAGTGTACGTAAACTGGGCAACTCGGCACAGCTGTGCAGCGGCCCGAAAGTTGCTCAACTCAAATGTCTGTGCACGAACAGCCTGTGCAACCGGTTATGGTTTCGCCAACACCTTGATCTGCCAGCGTAAACCGGAGTTATCCACAGAACTGTGCGTCCTTTGTTAACTTCTACTACGTATATATACAAGTAAACCTTTGAAACCAAAGACCTGCGGTGCCGCACAGCGCCGCGAGTCGATTCAATCGGTTCCGGAGCGAAAAAGCTGTGGCACAATCGGTTTCCTTCGCGTTC…
Burkholderia cenocepacia J2315	chromosome 2	rather not as in the DoriC database (difference in localization ~3.2 kb), but as proposed by Du et al. (2016, PLOS Genetics), next to repB****	3217062	5746	7549	1803	6647.5	ACGTCGGGTCGGAGGAGAAGTTTCCCGGAAGGATAGCGCCTGCGGTGATGTGCGTCCAGAACGACATGCTCACCATAGCCGGTGAAGCGCGCCGGCAAAACGGCACTCACCCGAACGGCTCCCGAAAACGCTCACCGGTCCGCCGTTGCGGCGTTCCGGACTCTTCCAGACGTGCCGCGGCATGCGCCGATTCACAGAATTTCACCTGTGCTCGACACGTGCGGAATTGGCTCCCGTATCGGCTCACCTTTCGATTTGTCGTAATTTTGCGACTGCGCAGCCGTGAGTTCGACACCGGCTCGCGATTGCACCTCACCGGATCTCGTCGACCGCCGCCCAGCGGGCCTGTATGCATGTACAGGCGTGGCGCGCCGGGAGATCGATTCGGCTTCGTCGAAA…
Burkholderia cenocepacia J2315	chromosome 3	as in the DoriC database, next to repB	875977	875063	875977	914	875520	GTGTGTTTACATCTTTGGTAAACCACGTTTACTTCTTTAACTACTTTTAGACGGCTCACAGCCTTATCTGGCAAGGCTTTGAGCGGTATTCGGTACCCATTTATGGGAGCACAGGTGGACGGGTTTGGGGTTTCAGGTCTGTGGATTTGGGGTTTGGGGTACCACGCTGTGGGGAATCAGGGTTGTGGATATGGGGCGAACGTATCCGGTTATGGGAAATCGGCCGGAAATTGCGTTAGGTAGTCGTCTATGGGAACGCATGAAGGTAGCCTTTTATGGGCGACTTTTCTCGATCGGAAGTTCGTTGCGTGCACAGTGATTTTCTTTGGGTAGCCGGTTATGGGGAATCAAGAAGGTAGCCGGTTATGGGAGCCGGACTGAATCGATTCGTTGTCCTTT…
Burkholderia cepacia ATCC 25416	chromosome 1	not as in the DoriC database (difference in localization ~48 kb), in the homologous localization to B. cenocepacia J2315, confirmed by MFA in this study	3791734	943917	944585	668	944251	CCGGCCCCCGAGCCGATCACAGTTTCCCGATTTTTTCGCGCAAGGTTATCCACTCGATGCTGTGGATAACTGCGCGGAATCCGCGCGCACTTCGTGTGCAATCACAGTGGACGTAAACTGGGCAACTCGGCACAGCTGTGAAACGGCCCGAAAGTTGCTCAATCGAAACTTCTGTGCACGAACAGCCTGTGCAACGGGTTATGGACTCTCCAACACCTTGATCCGTCGACGTAAACCGAAGTTATCCACAGAACTGTGCGCGCCTTGTTAACTTCTACTACGTATATATACAAGTAAACCTTTGAAACCAAAGACCTAGGGGGCGCACAGCGCCGCGAGTCGAATCAATGGGTTCCAGACCGAAAAAGCTGTGGCACAATCGGTTTCCTTCGCGTTCAT…
Burkholderia cepacia ATCC 25416	chromosome 2	in the homologous localization to B. cenocepacia J2315, next to repB gene, confirmed by MFA in this study	3408190	1685557	1687378	1821	1.68647e+06	ACGTCGGGTCGGAGGAGAAGTTTTCCGGAAGGATAGCGTCTGCGGTGAAGTGCGTCCAGAACGACATGCTCACCATAGCGGGTGAAGTGCGCGCGTAAAACGGCACTCACCCCAGGCGCTCCCGAAAATCCTCACCGGTCCGGATTTGCAGCGTTCCGGACTCGTCCAGACGTGCTGCGGGATGCGCCGATTCACAGAATTTCACCTGTGCCCGGAACGTGCGAAATGCACTCCCGTATCGGCTCACCTTTCGATTTGTCGTAATTTTACGACTGCGCTGCCGTGAGTTCGTCACAGGGTTGCGATCCCACCTCATCGCGCTTCCCGATACGACCCGTTCAGGCCTGTATGCATGTACAGGCGCGACTCTCCGGGCGATCGTGATCGGGTTCGCCGCCC…
Burkholderia cepacia ATCC 25416	chromosome 3	as in the DoriC database, next to repB	1196274	212233	214786	2553	213510	CGCTGAACTCTCTTTTCTGGTTTATCACGGATTGAAAGACCATCGAGATACCGCCCCTGCCCCGGTCGGTTGTCATGCCGCATCCGGGACCTGTGCATCATAACCGCGTCGTGAAAAATATGGCGTCAACGTGCAATGGAGTTCGGGGATACACGTATGGGAGAAAACGTGGACGGCACTCGACCGGGACGGTCACTGCCAGGACGGGAATTGCGGATCGCGCCATTGCGGAAGCCGGACACCCGCGATGTACCTGCGCCTTGAAGACGCGGACGAGTGATGTATGGAGGTGTGATGCGAAATACCCATGACTGTTTCATAGGCGGGGTTGCCGGCACGCTCACCCTGGACGTGATCGTCATTCGGCCAATCACGATCACCGCGGTCGCAGCAGTCGAA…
Cereibacter sphaeroides 2.4.1	chromosome 1	as in the DoriC database and according to functional confirmation by Koskulu et al. (2017, Clinical Microbiology)	3185524	3004803	3005184	381	3.00499e+06	AAGAAAAGAAAGATTAGAAGGGAATGATGCAGTAGGGCGCAGGGATAACTGGATTTCCGATCTTACCCCTGCGCTTTTCCACAGGATCCCGCCTGGGGGCAGCGGTGTGTATAAGTGTGGAGAATTTCCGGACCCTCCGTGAAACACAAATCCGAACAGTGTGTTGCAGGAATTATTCTGTGTGGATAAGTTTCAGGCCGCTCCCCCCAGCCATGGGAGAGATGGATCGTCCACGGGAGGCGGGAAGCTTCGTCCACGAGTGGACAACTGTGGCTCTTTGCCCGATAACATGGCATCTTGACGGCCCATCGGTCGCCGACAGCCCGGCTTGTGCCGGATTCGCCGTCAGGAACAGAAGCAGACTATCCACAGCCTCCTCCCC
Cereibacter sphaeroides 2.4.1	chromosome 2	as in the DoriC database and according to functional confirmation by Koskulu et al. (2017, Clinical Microbiology)	943018	942524	503	997	4.5	GGTCCGGGCGGGGCAGGGGCGGGCAGGCGGTGCGGCGGCTCCGGTGAAGTCCTTGCGGATCAGCGGGTTGCGAGGAATTTCCATGCGGCTGTCATTTTTCCTCTTGCGGGTTTTTTTGCGGTTCCCTAGATAGCGCCTCACCGAAGCGGAACGGCGACGGTGACGGGGTTGAGAGGCGGCGGTGCTGCCTTGAGGCTTTCGGAAATCTGGAAGATGAGGCGGACGGGATCGCTGGTTGACTGGCGTCTCGGTTTGTTTTGTCTTCTGCGCTCTTTGACATTGATGATGATGAAGGGATATGCGGGCGGTTTGGTCGTTTCGACGGCGGACCGGATGCATATCGGCTCACTAGCTTCGGCGATGATGTGGGTGAAAGCTTCACTGTCTTGTGGGTCACGT…
Cupriavidus necator N-1	chromosome 1	not as in the DoriC database (difference in localization ~80 kb), confirmed by MFA in this study	3872936	3792937	3794114	1177	3.79353e+06	TTGCCTTTCCGTGCTCGTCGCCTGTTGTGCCTGAGTGGCCCGCTGTGCCGGCCGTTCCGGCGCGATCGGGGATGATACCGGTGCAACCGTGACACGTATACGTAACGTCCTTTTTCCGGCGCCCTCACCGTATACGCCTTTGGGTGCAGCCGACAGGTATACGGCACCCCGTTTACACCCCAGCCGCGACGCGCGTTTACCTGCGCGTATGTGGATAACCCCGCCCGGAACTGTGGACAAGCACGCGGATTGGATGTGGGCTGCCTGGGGCTGGCATGGGGATGCCTCAGGCATAAGTCGGAGGGGGTTCGGCACCGGCCTCGCCCATCGGGCTGAGTCATCCACCTCGGCCAACATTGGATACGACCACTTCTCGTTTACGTAAACCTTTGAAGCGAA…
Cupriavidus necator N-1	chromosome 2	as in the DoriC database	2684606	2683782	100	924	2684244	GTCTGCGCAGAAACGGGTACGGCACGCACCTTGGCGAGTTTGTCACGTATACGTTGAGTGTAAGCGCTAGCTTTTTATGTAGCGCTCATGTACAATGGAAACTGGGTGGCAATTCCGCTGGCGCAACCCCAGAAGTCTGCGCAGAAACGGGTACGCTGGGCCGAGGAAGTCCGGTGGCAGGCACGCAGAAACAGGTACGCTTCGCCGCGCACAAGACTCCCGGGGCGGGACGCAGAAATGGGTACGCCGCAGAAACAGGTACGCTGCGCCAGCACGGCAGTCGCTTTTCAGGCCAGCGCAGAAACAGGTACGGTTTCAGGCTTCGGAACGCAGAATCGGGTACGCATGGCGTGCAAAGCGCCCGGCGGCAGATCGGCAAGTGAACCTGTTTCTGCGTGG…
Cupriavidus necator N-1	pBB1	next to repB, confirmed by MFA in this study	1499175	1497914	100	1361	1.49859e+06	CGCGTCTTCCCGCTCGTTTTATTGCTCGGGCGACTCTAGCATGTGATGGTGAGGTCCTGTCAACACAACAAACCTCACCTTCAGGTTGATCCGTCGGGCTGTCGGGTCAGCGTGGGTCAATGCGCACAATGAATCTCACCTGATGCACAACCAACCTCACCGATCTCCGTCACGCGAATCGTTCAAGCCTAGGACCAGTCTGGGCAAAGCGGACTTGTCCACAGGTGACGCACAATACATCTCACCTTCGGGGTGTTTGCACAATGAGCCTCACCTTGTCGGGGAATAGACCTCACCGTCATCACACAGTAAACCGCACCTTCGCAACACACGGAACCTCACCTTTGACACAGCTAACCTCACCTTTGAGAGGTTAAGTCCTTGATCAACAAGGATTTC…
Deinococcus radiodurans R1	chromosome 1	as in the DoriC database	2644543	1179	1901	722	1540	CACCGGCCATTCTACGCCGTTTGCCCGGCAGATTTCAGGGGAGAAAACCGCGTTTAGGACGGCCTTTTTGGCAATGGCATTTGCAGTAGAGGGTTTTTGCAGCCAACTCCCGACTTATCCACAGAACTTATCCACAACCTGGGGAAAACTTCGTGCTGGACATGAAATTGTTCTGAGCTTCGGGTCTGGAATCTGAAGAACGATCAGTCCTGAGACGCCTCACGTTGGATCTCAACTCGGAACCTCCTTTTGGAATTTTCCAGAGTCCTTTGTGGAAGGCCCAAGGTCACCTGGCCTATCTGTTAACTGTTCTTCTTAAAAAATAAAAACAGTAGTAGCAGTAGTAGGGCCTGTGGATACTGTGGAAAACTCACCTTGAAGCCGTCCCAGAGGACAAAA…
Deinococcus radiodurans R1	chromosome 2	between a putative replication initiator gene and parAB genes, as proposed by Maurya and Misra (2020, Life Science Alliance)	412189	412099	652	742	281	GTGCCGGGCCCATTCGTAGAGCTCGGTGCGGTTGGGAGCGAGCACCAGGTTCAGCCGTGCCAGATTTGGCTCGTCGTGCCTGAGTGCCAGCTCTTTGCTCGCCATACCCAAAGTCTACACGCTGATTTTCACGTTTCCAGACCCTGCCCTCTCGCTACTCAGCTCTCCAAGTTTGCTCGCTTGATGAATGATCAAATCTTTTAAAGATAAAAACAAAAAAATGATGATCATCATCATAGGGCGGCATGTTCTCACGTCTAGGACGGCGTTTTTCGATTTTTCTCCACAAAGTGCCACAGGTAAACGGCCCGAATTCCACAAAGTGCCACAGGCAAACGGCCTTTTTCTCCACAAAGTGCCACAGGCAAACGGTCCAAATGCCACAAAGTGCCACAGGTA…
Leptospira biflexa serovar Patoc strain 'Patoc 1 (Paris)'	chromosome 1	as in the DoriC database	3599677	1467	1712	245	1589.5	TCTGTTACTAAGACCAAGATAGACTGTCAATAAACTGTCGATAGGACATAGTCACGGGTTATGGTTCCAATATTGACGAGTAAACTGTTCAAAGGGACATAAATATTCACACTTGCCAAATGGAAAAAACCTGACATAATTCAATAAAAATTGAACTTTCCGGGCTTTATCAACATACTGACAGAACCAACGGAAACGACATAATATATATAAAGATATATAATATTAATAAGAAGAAGAGGAAAA
Leptospira biflexa serovar Patoc strain 'Patoc 1 (Paris)'	chromosome 2	as in the DoriC database	277655	277555	102	202	1	TTTGTCAAGTACGTACCAGTTTGAATGTCGGATGTCCGACCAAAAGAGACGAGATAGTTTTTGCTAATTTTTCGTATGTCGGATGTCCGACAATGTAGGTAGAAATGGACGGAAGACCCTTTTTTTGGTCCCTTTCAAAAATTCAATTGATCCCAAATTTTCTAAAAGAAAGCATACCAATTGGGAAGGGAAACGAGAGATAA
Paracoccus aminophilus JCM 7686	chromosome	as in the DoriC database	3613807	3613475	170	502	3613726	ATGGCCAAAAGCGACGCTCAGATGACGAATTCAGACATAGCTCTGAGACAGCCCCATTTCCCCTCACACAGAAGCTGACCCGCAGCCGGTCCGCGCAGACAAAAGCGGCTCGGGACAAGGCTGGGGATAACTGTTCGAGCAAGCGGAAAACGAATCCGTGGATGAAATTGCCTTTGGGCGGAGTCCGGATTTTTGACCTTGGAACGATCCGAGAACGCCTGTGAGTCGTCCACATGTCCAAAACTATCCACCGGCTTACCCACAGACTGTGGAAAACTCGAGTTATCCACACGCCCATCCACATCTTGATGGGTTTGCAACATTTTGCAATTGTTAGAAGAATCCCACTTTGACCTCATCGCCGCGAAACGGTTATCCACGCGCAAAAAAGCCTGTGAA…
Paracoccus aminophilus JCM 7686	pAMI4	repABC replicon, ori probably in repC, as described by Czarnecki et al. (2022, Applied and Environmental Microbiology)	438126	1	1161	1160	581	CTAACTCACCTGCGCATTCTCGGCCCGGATCAAAGCCATCACCATCGGCCCCGGAGAGAACCCTCCGGCCTCCGCCTTATCGGTCAAAGCGCGCAAATAGCCCCCGGGTCGCGAAATCTCGGTGACACGCTGAAGAATGCAGCACAGCACAATCGCCGCAGTTTCCGCCCCCATGATCTGACAGGCGCGCGCCCAGGCATCGGGACTGACCCCCAGCATCGGTCGCACTACATCGGCCACGGCCACAAGATCTCGCCAGGATCGGATACCATCCGGGGCATAGTCTCGAATGTCAGGCGCCGCCTTAAGCACAATCCCCAGAGGCAAGGAGGTCGAAACCTCGCCGCCGCGCTCTTGCCTTTCTTGGCAAGGTTCAGATTCTAAGATTAGGGAGTTTGA…
Paracoccus aminovorans JCM 7685	chromosome	in the homologous localization with P. aminophilus and P.denitrificans5	3108335	211570	211965	395	211768	CGGTCACCTCCGCGTCTTCTCCTCTATCAAAAGAAGAAGAAGATAAAGAAGATGATGTAGTTGTTGGGCCTGTGGACAGCGGGAAATCCTGGGTCCGGGACGGAAACCCCCAGCCGCAGGCCTCTGGGGAAAACTTGGGCGTTAATCATTCGTTAATAATTTTTTCATTTTAGAACAAAGAAATAAAGACGAAGCCTCTGTGGATAAGTTTGTGAAAATTTTTCTTTTCCACAGCCTGTTGATCGCTTGCCGCCAGTTCTGGACATGTGGAGAAACACGGTTCGTTCACGCTGCCTTCGGCCCGTCCATGCACAGGGCGCAAGACCGGGCGACGCTCTCCACAGCCCATGCCCGCCGAGTCGTAGGGTCTTATCCACAGACTTGTGCCAAGTCGGC
Paracoccus aminovorans JCM 7685	pAMV3	next to dnaA-like	740381	2412	2900	488	2656	AGGATGCCTGTATTTTATTAGGACGCAGATTTCGTTCCAATCCGCTTTTACGCCGGATTTGCGCTTTTGGCAAAAGCCGTTTTCAATGAATGCATCAAAGCTTGGAAATCCCTGGCTTTCCTGGCTCCGCCGCCCGAATCGCCCACCCCTTGCCCCACGGCCGCGACCAAGGTTTCAGGCGCCGAAAAGGGGGACGCTTCCGCGATCAGCGGGGCGGAATGGGGGACAAAGGCGGCAGAATGGGGGACGGTCTGGATGTCCCTCTATACCATTGATACCGTTTTTTCTTTGATGATTGAGGCCGGAAAGACGGGCTGCGGGCAAAGCGCTTGACAGAATCGGAAAACAGGACGCAAATGGGACCGAGATGGCGAAAAGCGTTTCAGACGACAGCAGATC…
Paracoccus denitrificans PD 1222	chromosome 16	as in the DoriC database	2853116	2852579	169	706	2852932	GGCTTGATTCCGTCACAAAGGGGCATCCTGCGCAAAGCATTGCACCCCTTTGCCCTGCCGTAACTTGCCAAATGCGACGCCCGGATGACGGAAACGGACATCGGCCGGTTTTGCGCCTCGCCGCAGCGTGCCGCAACGAGGCGAGCGGCACACCGCAGAGCGAAACGGTGCGCAGGCAGCCGAATGTCGCGACAAGCAGATGATCCTGTTCTCGATCCGCCGCCGGCGGCTTGCAGCAACCCTTTCCCCGGGAGTCTTTCAAGGGACTATTCCCGGGACGGACGGCCTCCGTCCGGTCGCGGGGAGACCCCGCGCGCATAACCCTGTGGATAAGCCGGGGCGACTCAGGGGGCGGGATCTGTGGAGATTGCGCCCCTTCCTCCTGCCCTCCAGATCCGA…
Paracoccus denitrificans PD 1222	chromosome 2	next to dnaA-like	1730097	77626	78108	482	77867	AGGATGCCTGTATTTTTTAGGACGCAGATTTTCTTCCGTTCCGCTTTTACGCCGGATTTGCACATTTGGCAAAAGGCGTTTTAATGGAACGGCCAGGATATGGAAATTCAGGCATTTCCCGGCACCACCCGGCGAATCGGCAAGCGAATCCCCGGGCGCCCCAGCCGGAACGCAGATGCCGGAAATGGGGGACGCCGGATCGCGTTGCGTGCCGGAATGGGGGACAAAATGGCGCGAATGGGTGACGCCCTGAATGTCCCCCTATACCATTTAATACCGATTTTCTTTGATGATTTGGTCGGGAAATCCGGGCCGGCGGGGAATCGCTTGACAGAATCGGAATTCAGGACGCAAATACGAAACAGATGACGAAAAGCGTTTCAAACGGCATGAGACCGA…
Paracoccus denitrificans PD 1222	plasmid 1	next to repB	653815	546377	546982	605	546680	GCTTCCCCTACCCCATATTGCTTACTTTTGTATCGGAAAGGACGTAAGATTTCAAGCCTGTGGCCGGCTTCCGCGCGGGCCTCACCCAAAATGTAAGCGCCAAGCGGACGCACCCTTCGAGACTGATTCGCAGTGTCTTGCTTTCACTGCATAATTTTGGCCCCTGTCGCGAAGATGCGCGATTCACCCAATCTGTAAGGCTACGGACTCACCCGACATGTAATGCCAGCGCACCCAATCCGTAGGGACTCCTATCCCGGAAAGTAGCGCGATACATCCCAATCCGTAAGAGCAACGCCTGATTTCGCATGGATATCAAGACTTTCGGGTTCTTGAATCGTGAATCCATGAATCAGAACCAAGGGTTTGGTTGTTTTTCCACAGGTTTGATGGTTGCCG…
Pseudoalteromonas translucida TAC 125	chromosome 1	as in the DoriC database	3214944	3208603	3209028	425	3.20882e+06	TAATGGGATCCTACTTAAATCAAACCAGTAAACTTCAAAAGGGAGCGTATTCTACCTAGAATTTAGCAGAAGATAAATGATTAACAGCGGTCAAGATCTAAGTGTGTGATCTCTAATAATATAAAGGATCTTTTAAAGAGATCTTTTATTACTATTACTACTACTGAAGCACTTTTCTGTTGATAAGGTTTAGATCTTTATTTAAAACATGCGATTAGATCAGATCTAAAGTTGTGAACATGATCGGATCATCCAGCGAATAAGCTCTGATCAAAAAGGCACTTTATGCACAGGGCAATATCAACCGGATCTTATCCAATGGATAAGCATAGCTATAAACGCAGTTTAATCAGTGTTTATCCACAAAAACTATTAAATTATTAGTAAATTGTGGGTAAC…
Pseudoalteromonas translucida TAC 125	chromosome 2	as in the DoriC database	635328	634716	159	771	635102	TGTTGTTATTTCCATTTTTATTGCGACAGCTAATAACAACACATAAAGACAAAAAAGTTAAATGTTTAAGTTAGTATAAAAGTGATCTGAGCTAAAATAAAACCTTCGGATCACTATTATACTAAGCGGATGCTAATTAACTCAATTTCAGATCATTATTTTACTAACTAGGCAGTTACAAATCTCATTTTTACTAACTCAGTGAGATTTTTGTCCATTACAAAGCTAAATTTTTAATATTTAACACGACAAATTAACTAAAAAACTAAAAGCCCTGTGGATAAGCACATATTGAGTTAGCATAGATCTGATCTGTACCTACTACAGATCAGATCTATACTAATTAAAAGCCTTCTTTTACTACAGAGTCGGTGTATAACTTTATAATTTACTTAGTAT…
Sinorhizobium meliloti 1021	chromosome	as in the DoriC database, experimentally confirmed by Sibley et al. (2006, Microbiology)	3654135	1	477	476	239	CAGCCAGATGGGGGGAGGGGTGAGCGCTCTCCCGCTCAAAACCTCCAGCACTTTGCGATGCGTTTCGCTCACTTGCCGCTTCCTAATCTAAAAATAAAACTGAATTTATAAGGTTTCTATTTCTTAGAGTCGGTGGGTATCAAGGATTAAAATCAATCCTCATCCTATCCAGTCCGCGTCAATCTCCGGCAAAGAGGCGGGAGAGATTCCGGCCGAATTGCGCGGTAAGCGGGGAAACCCGGTAAAACACTGCAGAGTCAGCCCCTTGCCGGCGATCGGGAGTTTGCGGTTCCTGTGGATGAGGAGTCGATCTGCGTGACAATTTGTCGTGGCCATGAGTCTTGTCCACATGCCCGGGCAAGAGATTTCCGGTTAGGTGTCAGATGTGAACAAGTCGCC…
Sinorhizobium meliloti 1021	pSymB	repABC replicon, ori probably in repC	1683333	55090	56400	1310	55745	TCAACTCGCAAGCGGCATGCTTGCCCCTCGCGCGCGCCTCAGTGCAGCGACCATCGGAGCAACCGAGAAAGCCTGGCGCCGCGCTCTCGCGGTAAGAACCCGAAGATAGCCGCCTGGCGAACTTATGCAATCGGCTCTCTCCAGGATGCAAGCGATGACGGTCGCAGCATTTTCCTGGCCGAGAACCGTGCATGCATCGTCATAGGCATCGGTGCTCACGTTCAGCATGGTTCTGACGACGACTGCAGCGGTCAGCAGATCCTTCCAGTTCGTTATACGGCCCTGTGGTCCGTAATCGGCGATCTGCGGGCAAGCGGATAGGAGGACGGGCAGAGGAATTTCCCGGGCGAGGCGGGAGATCGGCAGAGATGGGGACACCGAGCTGACCGGCTGCTGCGA…
Sinorhizobium meliloti 1021	pSymA	repABC replicon, ori probably in repC	1354226	1350001	1351206	1205	1.3506e+06	TCACGACACCCCCCGCCCATCGAAGCCATTCGCTCTCAGCAACGCCATGAGCATCGGGCCAAGCGAGAATTTCCCTTGCCGCGCCTTGGCGGTCAGATCGCGCAGATAGCCGCCAGCAGAGTTGATATGCCCTGCCCTCTCTAGAATGCAGGCCACGGCGACTCCGGCGTTTTCCGGTCCCATGACCTCGCAGGCCTCCTGATAGGCCGAGGGGTAAACGCCAAGCATAGATCGTACCGTGACTGCAGCGATCATGAGGTCGCGCCAACTTCTCACTGCACCGTCAGGACCGTAGTTCATGATTTCCGGGCAGGCTTTCAGTACCATTCCCAGCGGAAAGGCCCTTTTTGCCTTGTTGGCCGGTTCAATGGCTTGGCCGTCTAACCGCTCATTCCGAGA…
1 The ori regions according to the DoriC database [Luo and Gao, 2018, Nucleic Acid Research], and the MFA data obtained in this study. For the repABC replicons the ori was set on repC gene [Cervantes-Rivera, 2011, BMC Microbiology].
2 The repABC module of A. vitis has atypically long intergenic region between repB and repC [Czarnecki et al., 2022, Applied and Environmental Microbiology], carrying three putative DnaA-boxes. It is not clear if in this case this region could fulfill the ori function, unlike in the other repABC replicons, having ori inside repC. The resolution of MFA does not allow to distinguish between these t…
3 The ori of B. anthropi chromosome 1 revealed in this study by MFA is located in the minimum of cumulative GC skew, when analyzing the nucleotide sequence of the chromosome with inversion on one of the replichores introduced compared to the sequence deposited in the NCBI Genbank (NC_009667). The inversion is most probably a misassembly. The corrected sequence of B. anthropi ATCC 49188 chromosome…
4 The ori of B.cenocepacia chromosome 1 revealed in this study by MFA is located closer to the minimum of cumulative GC skew, than the one predicted in the DoriC database.
5 The ori of P. aminovorans is not easy to predict neither by the GC skew analysis nor the MFA, as both are probably disturbed by active (?) prophages around the ori (one around 80 to 150 kb and another 250 to 265 kb in the NCBI deposited sequence, while the putative ori is located around 211 kb). This could explain, why the maximum of the reads number is slightly moved to right (the second proph…
6 Based on the MFA results, large inversions were introduced in the chromosomes 1 of B. antrophi and P. denitrificans, and a translocation was introduced between A. vitis chromosome 2 and chromosome 1. The localizations given in this table correspond to the new chromosome sequences, which are enclosed to this paper in the Supplementary Data 12.

## Sheet: Supplementary Data 2c 
Putative dif sequences of the replicons tested by MFA and/or Hi-C in this study.1
Strain	Replicon	dif sequence	dif START
Allorhizobium vitis S4	chromosome 12	AAGTTAGATAAGATAGATTATGGAACTA	2018129
Allorhizobium vitis S4	chromosome 22	AAAATTGATAATGAACATTATGGAACTA	8518
Allorhizobium vitis S4	pAtS4e	AATATTGATAAGATATCTTATGGAACAT	512523
Brucella antrophi ATCC 49188	chromosome 12	CGATCACATAAGATAGATTATGGAACCA	2255141
Brucella antrophi ATCC 49188	chromosome 2	AAATCAGATAATATGTATTATGGAACAA	971982
Burkholderia cenocepacia J2315	chromosome 1	ACTGTCGATAATTATGATTATGTCAAAT	1957375
Burkholderia cenocepacia J2315	chromosome 2	ACTGTCGATAATTCACGTTATGTAAAAT	1714603
Burkholderia cenocepacia J2315	chromosome 3	TTTGGCGATAATCAGCATTATGTAAAAT	477536
Burkholderia cepacia ATCC 25416	chromosome 1	CATACCGATAATGCTGATTATGTAAAAT	2891398
Burkholderia cepacia ATCC 25416	chromosome 2	ACTACCGATAATTCACGTTATGTCAATT	3220075
Burkholderia cepacia ATCC 25416	chromosome 3	AAGATCGCTAGTTTAGCTTATGTTAAAT	773272
Cereibacter sphaeroides 2.4.1	chromosome 1	GAGTCGGATAATCTGTATTATGTATTCT	1436809
Cereibacter sphaeroides 2.4.1	chromosome 2	TTATCTGATAAGCAAGATTATGTAATCA	371602
Cupriavidus necator N-1	chromosome 1	ATTTCGCAGAATGTATATTATGTTAAAT	1908433
Cupriavidus necator N-1	chromosome 2	GTTGCGCATAATAAGTGTTATGTCAAAT	1353288
Cupriavidus necator N-1	pBB1	TATTCGCATAATTTGCATTATGTTAAAT	844516
Deinococcus radiodurans R1	chromosome 1	not detected	NA
Deinococcus radiodurans R1	chromosome 2	not detected	NA
Leptospira biflexa serovar Patoc strain 'Patoc 1 (Paris)'	chromosome 1	ACTTCCCATAATCAATCTTATGTCGCAT	1764172
Leptospira biflexa serovar Patoc strain 'Patoc 1 (Paris)'	chromosome 2	ACTTCCCATAATTAGTATTATGTCACTT	134688
Paracoccus aminophilus JCM 7686	chromosome	AATAATGGTAATCCGTATTATGTCATAA	1502910
Paracoccus aminophilus JCM 7686	pAMI4	GAGATGGATAATCCGAGTTATGTCATGA	223857
Paracoccus aminovorans JCM 7685	chromosome	TGATTACATAATCTCTATTATCACGAAA	1652195
Paracoccus aminovorans JCM 7685	pAMV3	TTATTACATAATACGGATTATCATTCGA	366542
Paracoccus denitrificans PD 1222	chromosome 12	TTAACCGATAATGATAGTTATGTAAACC	1432408
Paracoccus denitrificans PD 1222	chromosome 2	AATACCGATAACCGGGATTATGTAATAT	1170285
Paracoccus denitrificans PD 1222	plasmid 1	TTCGCCGATAATCGGACTTATGTAAACT	174321
Pseudoalteromonas translucida TAC 125	chromosome 1	ACAACCTATAATTTATATTATGTTAAAT	1580506
Pseudoalteromonas translucida TAC 125	chromosome 2	ACAGCCCATAAATTACGTTATGTTAAAT	619752
Sinorhizobium meliloti 1021	chromosome	GGATCACATAAGATAGATTATGGAACTA	1735625
Sinorhizobium meliloti 1021	pSymB	AAATCAGATAACGCATGTTATGGAACAT	1092731
Sinorhizobium meliloti 1021	pSymA	AAATCAGATAATCAACATTATGGAACTA	546023
1 Determined by Val et al., 2008, PLOS Genetics; Carnoy and Roten, 2009, PLOS One; Kono et al., 2011, BMC Genomics. The dif sites, which were not predicted in these studies, were predicted by hand by comparison with the dif site of the chromosome of the same stain or closely related strains, in the region of the switch of the KOPS sites orientation.
2 Based on the MFA results, large inversions were introduced in the chromosomes 1 of B. antrophi and P. denitrificans, and a translocation was introduced between A. vitis chromosome 2 and chromosome 1. The localizations given in this table correspond to the new chromosome sequences, which are enclosed to this paper in the supplementary materials.
