# Supplementary material for: Large extrachromosomal replicons are widespread across bacterial lineages and show coordinated replication termination and spatial coupling with the chromosome
Source: Nat Commun. 2026 May 2;17:5962. doi: 10.1038/s41467-026-72671-7 (PMC13342612; doi:10.1038/s41467-026-72671-7)
Supplement: Supplementary file 5 — Supplementary Code [file 41467_2026_72671_MOESM5_ESM.txt]

#!/usr/bin/env Rscript
# author: Amaury Bignaud & Martial Marbouty

############################################ Prerequisites #########################################################################

# you first have to process your HiC PE reads in order to obtain a cool file.
# to do so, we used hicstuff and the follwing command lines:
# https://github.com/koszullab/hicstuff
# bowtie2-build genome.fa index_genome
# hicstuff pipeline -t 24 -D -d -f --plot -F --binning 1000 --enzyme DpnII,HinfI -o output_directory -g index_genome reads_for reads_rev

#################################################################################################################################### 

# Import libraries.
library(HiCExperiment)
library(HiContacts)
library(InteractionSet)
library(ggplot2)
library(tibble)
library(RColorBrewer)
library(viridis)
library(grid)
library(GenomicRanges)
library(plyranges)
library(Biostrings)
library(stringr)
library(tibble)
library(tidyr)
library(dplyr)
library(purrr)

# Import variables
args <- commandArgs(trailingOnly = TRUE)

#mcool file (ex: output_directory/matrix.mcool)
cf <- args[1]

#resolution (ex: 1000 for 1kb)
res <- as.numeric(args[2])

#max_value_cis (ex: 0.008)
vmax_cis <- as.numeric(args[3])

#max_value_trans (ex: 0.002)
vmax_trans <- as.numeric(args[4])

#name of the outfile for the correlation contact map (ex: corr._5kb.pdf)
outfile_corr <- (args[5])


############################################ code #########################################################################


# Import HiC matrices
hic <- HiCExperiment::import(CoolFile(cf),resolution=res)

# Get full bin information
bins_all <- bins(hic)

# Get replicon names (assuming they are stored as seqnames)
replicons <- unique(as.character(seqnames(bins_all)))
cat("Replicons found:", replicons, "\n")

# Convert the full HiCExperiment object to a dense contact matrix.
contact_matrix_full <- as.matrix(hic, use.scores = "balanced", sparse = FALSE)

# Create a color palette using viridis
col_pal <- viridis(100)


#1# TER CENTERED MATRIX

# --- Plot intrachromosomal (intra-replicon) interactions ---

for (rep in replicons) {
  # Get indices corresponding to this replicon.
  idx <- which(as.character(seqnames(bins_all)) == rep)
  
  # Extract the submatrix for this replicon.
  intra_matrix <- contact_matrix_full[idx, idx]
  
  # Define a filename (e.g., "intra_NC_015726.1.pdf")
  file_name <- paste0("intra_ter_centered_", rep, ".pdf")
  
  # Compute the minimum value (or you could set a fixed vmin if desired)
  m_min <- min(intra_matrix, na.rm = TRUE)

  # Clamp the matrix so that values above vmax are set to vmax
  adjusted_matrix <- pmin(intra_matrix, vmax_cis)

  norm_values <- (adjusted_matrix - m_min) / (vmax_cis - m_min)

  color_indices <- floor(norm_values * (length(col_pal) - 1)) + 1

  color_matrix <- matrix(col_pal[color_indices],
                       nrow = nrow(intra_matrix),
                       ncol = ncol(intra_matrix))

    # Save the plot as a PDF using grid.raster
    pdf(file_name, width = 8, height = 8)
    grid.newpage()
    grid.raster(color_matrix)
    dev.off()
        
    cat("Saved:", file_name, "\n")
}

# --- Plot interchromosomal (inter-replicon) interactions ---

for(i in 1:(length(replicons) - 1)) {
  for(j in (i + 1):length(replicons)) {
    repA <- replicons[i]
    repB <- replicons[j]
    
    # Get indices for each replicon.
    idxA <- which(as.character(seqnames(bins_all)) == repA)
    idxB <- which(as.character(seqnames(bins_all)) == repB)
    
    # Extract submatrix for interactions between repA (rows) and repB (columns).
    sub_matrix <- contact_matrix_full[idxA, idxB]
    
    # Define a file name for this replicon pair.
    file_name <- paste0("ter_interactions_", repA, "_vs_", repB, ".pdf")

    # Compute the minimum value (or you could set a fixed vmin if desired)
    m_min <- min(sub_matrix, na.rm = TRUE)

    # Clamp the matrix so that values above vmax are set to vmax
    adjusted_matrix <- pmin(sub_matrix, vmax_trans)

    norm_values <- (adjusted_matrix - m_min) / (vmax_trans - m_min)

    color_indices <- floor(norm_values * (length(col_pal) - 1)) + 1

    color_matrix <- matrix(col_pal[color_indices],
                       nrow = nrow(sub_matrix),
                       ncol = ncol(sub_matrix))

    # Save the plot as a PDF using grid.raster
    pdf(file_name, width = 8, height = 8)
    grid.newpage()
    grid.raster(color_matrix)
    dev.off()
        
    cat("Saved:", file_name, "\n")
  }
}


#2# ORI CENTERED MATRIX

# Reorder the contact matrix using our computed full ordering.
# This will reorder both rows and columns.

# Create a vector to store the new overall order (indices relative to bins_all)
new_order_full <- integer()

# Loop through each replicon and flip at its midpoint
for (rep in replicons) {
  # Identify the indices (in bins_all) corresponding to this replicon
  idx_rep <- which(as.character(seqnames(bins_all)) == rep)
  bins_rep <- bins_all[idx_rep]
  
  # Compute the physical midpoint (in base pairs)
  rep_mid <- (min(start(bins_rep)) + max(end(bins_rep))) / 2
  
  # Find which bin in bins_rep contains this midpoint:
  i_target <- which(start(bins_rep) <= rep_mid & end(bins_rep) >= rep_mid)
  
  # If no bin exactly spans the midpoint, use findInterval
  if (length(i_target) == 0) {
    i_target <- findInterval(rep_mid, start(bins_rep))
  }
  if (length(i_target) == 0 || i_target < 1 || i_target > length(bins_rep)) {
    stop("Could not determine middle bin for replicon ", rep)
  }
  
  cat("Replicon:", rep, "middle bin index (within replicon):", i_target, "\n")
  
  # Create the new order for this replicon:
  # Starting at the bin that contains the midpoint and continuing to the end,
  # then the bins from the beginning up to (but not including) that bin.
  new_order_rep <- c(i_target:length(bins_rep), if(i_target > 1) 1:(i_target - 1) else integer(0))
  
  # Convert these indices to indices relative to bins_all:
  new_order_full <- c(new_order_full, idx_rep[new_order_rep])
}

# Confirm that the new ordering covers all bins
if (length(new_order_full) != length(bins_all)) {
  stop("New ordering does not match the total number of bins.")
}

flipped_matrix <- contact_matrix_full[new_order_full, new_order_full]

# --- Plot intrachromosomal (intra-replicon) interactions ---

for (rep in replicons) {
  # Get indices corresponding to this replicon.
  idx <- which(as.character(seqnames(bins_all)) == rep)
  
  # Extract the submatrix for this replicon.
  intra_matrix <- flipped_matrix[idx, idx]
  
  # Define a filename (e.g., "intra_NC_015726.1.pdf")
  file_name <- paste0("intra_ori_centered", rep, ".pdf")
  
  # Compute the minimum value (or you could set a fixed vmin if desired)
  m_min <- min(intra_matrix, na.rm = TRUE)

  # Clamp the matrix so that values above vmax are set to vmax
  adjusted_matrix <- pmin(intra_matrix, vmax_cis)

  norm_values <- (adjusted_matrix - m_min) / (vmax_cis - m_min)

  color_indices <- floor(norm_values * (length(col_pal) - 1)) + 1

  color_matrix <- matrix(col_pal[color_indices],
                       nrow = nrow(intra_matrix),
                       ncol = ncol(intra_matrix))

    # Save the plot as a PDF using grid.raster
    pdf(file_name, width = 8, height = 8)
    grid.newpage()
    grid.raster(color_matrix)
    dev.off()
        
    cat("Saved:", file_name, "\n")
}

# --- Plot interchromosomal (inter-replicon) interactions ---


# Loop over unique pairs of replicons (inter-replicon interactions only).
for(i in 1:(length(replicons) - 1)) {
  for(j in (i + 1):length(replicons)) {
    repA <- replicons[i]
    repB <- replicons[j]
    
    # Get indices for each replicon.
    idxA <- which(as.character(seqnames(bins_all)) == repA)
    idxB <- which(as.character(seqnames(bins_all)) == repB)
    
    # Extract submatrix for interactions between repA (rows) and repB (columns).
    sub_matrix <- flipped_matrix[idxA, idxB]
    
    # Define a file name for this replicon pair.
    file_name <- paste0("ori_interactions_", repA, "_vs_", repB, ".pdf")

    # Compute the minimum value (or you could set a fixed vmin if desired)
    m_min <- min(sub_matrix, na.rm = TRUE)

    # Clamp the matrix so that values above vmax are set to vmax
    adjusted_matrix <- pmin(sub_matrix, vmax_trans)

    norm_values <- (adjusted_matrix - m_min) / (vmax_trans - m_min)

    color_indices <- floor(norm_values * (length(col_pal) - 1)) + 1

    color_matrix <- matrix(col_pal[color_indices],
                       nrow = nrow(sub_matrix),
                       ncol = ncol(sub_matrix))

    # Save the plot as a PDF using grid.raster
    pdf(file_name, width = 8, height = 8)
    grid.newpage()
    grid.raster(color_matrix)
    dev.off()
        
    cat("Saved:", file_name, "\n")
  }
}


#3# CORRELATION MATRIX

hic <- HiCExperiment::import(CoolFile(cf), resolution = res)
hic <- autocorrelate(hic)

p1 <- plotMatrix(hic, use.scores = 'autocorrelated', scale = 'linear', limits = c(-0.5, 0.5), caption = FALSE)

ggsave(outfile_corr,p1)
